# Supplementary material for: Between the Sponge and the Tap—Bacterial Communities at Overlooked Hospital Hygiene Hotspots
Source: Microorganisms. 2026 Feb 28;14(3):552. doi: 10.3390/microorganisms14030552 (PMC13028861; doi:10.3390/microorganisms14030552)
Supplement: Supplementary file 1 [file microorganisms-14-00552-s001.zip]

Archive with 1 entries (1 files):
- microorganisms-4123912-supplementary.xlsx
