# Supplementary material for: Between the Sponge and the Tap—Bacterial Communities at Overlooked Hospital Hygiene Hotspots
Source: Microorganisms. 2026 Feb 28;14(3):552. doi: 10.3390/microorganisms14030552 (PMC13028861; doi:10.3390/microorganisms14030552)
Supplement: Supplementary file 1 [file microorganisms-14-00552-s001.zip › microorganisms-4123912-supplementary.xlsx]

## Sheet: Table of content
Table of content
Sheet	Title
Supplementary Table S1.	Percentage abundance of Species detected in sponge samples
Supplementary Table S2.	Percentage abundance of Species detected in faucet samples

## Sheet: Supplementary Table S1.
Supplementary Table S1. Percentage abundance of Species detected in sponge samples
Kingdom	Phylum	Class	Order	Family	Genus	Species	0005G	0052G	0053G	1002G	1117G	2002G	2025G	2045G	2059G	20G	3073G	3101G	3118LG	3118PG	3121G	5G	ANIAG	ELAG	MAREKG	TOMEKG
Bacteria	[Thermi]	Deinococci	Thermales	Thermaceae	Thermus	Thermus	0	0	0	0	0	0.00341961594293345	0	0	0	0	0	0	0	0	0	0.00225324547821916	0	0	0	0
Bacteria	Acidobacteria	[Chloracidobacteria]	RB41	Ellin6075	Ellin6075	Ellin6075	0	0	0	0	0	0.00136784637717338	0	0.00117965333920539	0	0	0	0	0	0	0	0	0	0	0	0
Bacteria	Acidobacteria	Solibacteres	Solibacterales	Solibacterales	Solibacterales	Solibacterales	0	0	0	0	0.00186866289695072	0	0	0	0	0	0	0	0	0	0	0	0	0	0	0
Bacteria	Actinobacteria	Actinobacteria	Actinomycetales	Actinomycetaceae	Actinomyces	Actinomyces	0	0	0	0.00294145960573745	0	0	0	0	0	0	0	0	0	0	0	0	0	0	0	0
Bacteria	Actinobacteria	Actinobacteria	Actinomycetales	Beutenbergiaceae	Beutenbergiaceae	Beutenbergiaceae	0	0	0	0	0	0	0	0.00432539557708641	0	0	0	0	0	0	0	0	0	0	0	0
Bacteria	Actinobacteria	Actinobacteria	Actinomycetales	Brevibacteriaceae	Brevibacterium	casei	0	0.0040146832676729	0	0.00748735172369533	0	0.00205176956576007	0	0	0.0273268563591801	0.00347609875392083	0	0.00316971121492593	0.00720452677942076	0	0	0	0	0	0.00458094996686446	0
Bacteria	Actinobacteria	Actinobacteria	Actinomycetales	Cellulomonadaceae	Cellulomonas	Cellulomonas	0	0.12131325526229	0	0	0	0.00205176956576007	0	0.0416810846519236	0	0	0	0	0	0	0	0	0	0	0	0.00382488161991386
Bacteria	Actinobacteria	Actinobacteria	Actinomycetales	Corynebacteriaceae	Corynebacterium	Corynebacterium	0	0	0.0133374333591437	0.00240664876833064	0	0.00666825108872023	0	0.0125829689515241	0	0	0	0	0	0	0	0	0	0	0	0
Bacteria	Actinobacteria	Actinobacteria	Actinomycetales	Corynebacteriaceae	Corynebacterium	durum	0	0	0	0	0	0.00256471195720009	0	0	0	0	0	0	0	0	0	0	0	0	0	0
Bacteria	Actinobacteria	Actinobacteria	Actinomycetales	Corynebacteriaceae	Corynebacterium	kroppenstedtii	0	0	0	0	0	0.00410353913152014	0	0	0	0	0	0	0	0	0	0	0	0	0	0
Bacteria	Actinobacteria	Actinobacteria	Actinomycetales	Gordoniaceae	Gordonia	Gordonia	0	0	0	0	0	0.00222275036290674	0	0.00216269778854321	0	0	0	0	0	0	0	0	0	0	0.00381745830572038	0
Bacteria	Actinobacteria	Actinobacteria	Actinomycetales	Microbacteriaceae	Microbacteriaceae	Microbacteriaceae	0	0	0	0	0	0.00102588478288003	0	0	0	0	0	0	0	0	0	0	0	0	0	0
Bacteria	Actinobacteria	Actinobacteria	Actinomycetales	Microbacteriaceae	Microbacterium	chocolatum	0	0.00174551446420561	0	0	0	0	0	0	0	0	0	0	0	0	0	0	0	0	0	0
Bacteria	Actinobacteria	Actinobacteria	Actinomycetales	Microbacteriaceae	Microbacterium	lacticum	0	0	0	0	0	0	0	0	0.000509196081226959	0	0	0	0	0	0	0	0	0	0.065354886193933	0
Bacteria	Actinobacteria	Actinobacteria	Actinomycetales	Microbacteriaceae	Microbacterium	Microbacterium	0	0.0195497619991028	0	0	0	0.00205176956576007	0	0.0125829689515241	0	0	0	0	0	0	0	0	0	0	0	0
Bacteria	Actinobacteria	Actinobacteria	Actinomycetales	Microbacteriaceae	Microbacterium	Microbacterium|chocolatum	0	0	0	0	0	0	0	0	0	0	0	0	0	0	0	0	0	0	0.0224466548376359	0
Bacteria	Actinobacteria	Actinobacteria	Actinomycetales	Microbacteriaceae	Mycetocola	Mycetocola	0	0	0	0.00882437881721235	0	0	0	0	0	0	0	0	0	0	0	0	0	0	0	0
Bacteria	Actinobacteria	Actinobacteria	Actinomycetales	Micrococcaceae	Kocuria	Kocuria	0	0	0	0	0	0.00119686558002671	0	0	0	0	0	0	0	0	0	0	0	0	0.00122158665783052	0
Bacteria	Actinobacteria	Actinobacteria	Actinomycetales	Micrococcaceae	Kocuria	palustris	0	0	0	0	0	0.00239373116005341	0	0	0	0	0	0	0	0	0	0	0	0	0.00244317331566105	0
Bacteria	Actinobacteria	Actinobacteria	Actinomycetales	Micrococcaceae	Kocuria	rhizophila	0	0	0	0	0	0.00324863514578678	0	0	0	0	0	0	0	0	0	0	0	0	0	0
Bacteria	Actinobacteria	Actinobacteria	Actinomycetales	Micrococcaceae	Micrococcaceae	Micrococcaceae	0	0	0	0	0	0	0	0	0.127129288279664	0	0	0	0	0	0.0113867117074374	0	0	0.0570325251306045	0.0305396664457631	0
Bacteria	Actinobacteria	Actinobacteria	Actinomycetales	Micrococcaceae	Micrococcaceae|Micrococcus	Micrococcaceae|Micrococcus	0	0	0	0	0	0.0087200206544803	0	0	0	0	0	0	0	0	0	0	0	0	0	0
Bacteria	Actinobacteria	Actinobacteria	Actinomycetales	Micrococcaceae	Micrococcaceae|Rothia	Micrococcaceae|Rothia	0	0	0	0.00401108128055107	0	0	0	0	0	0	0	0	0	0	0	0	0	0	0	0
Bacteria	Actinobacteria	Actinobacteria	Actinomycetales	Micrococcaceae	Micrococcus	Micrococcus|luteus	0	0	0	0	0	0	0	0	0	0	0	0	0	0	0	0	0	0	0.0109942799204747	0
Bacteria	Actinobacteria	Actinobacteria	Actinomycetales	Micrococcaceae	Rothia	amarae	0	0	0	0	0	0	0	0	0	0	0.0142947706000075	0	0	0	0	0	0	0	0	0
Bacteria	Actinobacteria	Actinobacteria	Actinomycetales	Micrococcaceae	Rothia	dentocariosa	0	0	0	0.00481329753666128	0	0.0030776543486401	0	0.00216269778854321	0	0	0	0	0	0	0	0	0	0	0	0
Bacteria	Actinobacteria	Actinobacteria	Actinomycetales	Micrococcaceae	Rothia	mucilaginosa	0.00772686631417439	0	0.00222290555985729	0.215528767474944	0.0254138153985297	0.0200047532661607	0	0	0	0	0.00870116471304802	0	0	0	0	0.0109443351799217	0.00775301980121257	0	0	0.00114746448597416
Bacteria	Actinobacteria	Actinobacteria	Actinomycetales	Mycobacteriaceae	Mycobacterium	Mycobacterium	0	0	0	0	0	0.00461648152296016	0	0	0	0	0	0	0	0	0	0	0	0	0.00274856998011868	0
Bacteria	Actinobacteria	Actinobacteria	Actinomycetales	Propionibacteriaceae	Propionibacteriaceae	Propionibacteriaceae	0	0.00279282314272897	0	0	0	0	0	0.00688131114536475	0	0	0	0	0	0	0	0	0	0	0	0
Bacteria	Actinobacteria	Actinobacteria	Actinomycetales	Propionibacteriaceae	Propionibacterium	acnes	0	0	0	0.00320886502444086	0	0.0147043485546138	0	0	0	0	0	0	0	0	0	0.00386270653409	0	0	0	0
Bacteria	Actinobacteria	Actinobacteria	Bifidobacteriales	Bifidobacteriaceae	Scardovia	Scardovia	0	0	0	0.000802216256110214	0	0	0	0	0	0	0	0	0	0	0	0	0	0	0	0
Bacteria	Bacteroidetes	[Saprospirae]	[Saprospirales]	Chitinophagaceae	Chitinophagaceae	Chitinophagaceae	0	0	0	0	0.0227976873427987	0.0345381210236278	0	0.00117965333920539	0	0	0.00124302353043543	0	0	0	0	0	0	0.0151395430346696	0	0
Bacteria	Bacteroidetes	[Saprospirae]	[Saprospirales]	Chitinophagaceae	Flavihumibacter	Flavihumibacter	0	0	0	0	0	0	0	0	0	0	0	0	0.00292075409976517	0	0	0	0	0	0	0
Bacteria	Bacteroidetes	Bacteroidia	Bacteroidales	Porphyromonadaceae	Dysgonomonas	Dysgonomonas	0	0	0	0	0.00597972127024229	0	0	0	0	0	0	0	0	0	0	0	0	0	0	0
Bacteria	Bacteroidetes	Bacteroidia	Bacteroidales	Prevotellaceae	Prevotella	melaninogenica	0	0	0	0	0	0	0	0	0	0	0.002175291178262	0	0	0	0	0	0	0	0	0
Bacteria	Bacteroidetes	Cytophagia	Cytophagales	Cytophagaceae	Spirosoma	Spirosoma	0	0	0	0	0	0	0	0.00117965333920539	0	0	0	0	0	0	0	0	0	0	0	0
Bacteria	Bacteroidetes	Flavobacteriia	Flavobacteriales	[Weeksellaceae]	[Weeksellaceae]	[Weeksellaceae]	0	0	0	0	0	0.0148753293517605	0	0	0	0	0	0	0.085870170533096	0	0	0	0	0	0	0
Bacteria	Bacteroidetes	Flavobacteriia	Flavobacteriales	[Weeksellaceae]	Chryseobacterium	Chryseobacterium	11.1371739538375	0.474954485710346	12.1555885698196	0.31179471820817	0.0788575742513202	0.0634338757414155	0.176600664909094	1.09373525433326	6.28755321099049	4.87001435424309	0.404914915039342	17.9985955741078	23.8193338344049	3.54398646674774	0.0185982957888145	0.03476435880681	0.0746874240850144	4.17374388455787	7.97665547896886	2.31826074982979
Bacteria	Bacteroidetes	Flavobacteriia	Flavobacteriales	[Weeksellaceae]	Cloacibacterium	Cloacibacterium	0	0.226393226007467	0.0489039223168604	0	0	0	0	0	0	0	0	0.00341353515453561	0.0500422535759766	0	0	0.00611595201230916	0	0	0.00916189993372892	0.0137695738316899
Bacteria	Bacteroidetes	Flavobacteriia	Flavobacteriales	[Weeksellaceae]	Elizabethkingia	meningoseptica	0	0	0	0	0	0.0121396365974137	0	0	0	0	0	0	0	0	0	0	0	0	0	0
Bacteria	Bacteroidetes	Flavobacteriia	Flavobacteriales	[Weeksellaceae]	Wautersiella	Wautersiella	0.632315226709937	0	0.0163013074389535	0	0.294501272559433	0.0194918108747207	0.0273250312466793	0	1.8383675852564	0.00920143787802574	0.0388444853261072	0	0.00759396065938945	0	0	0.0238200236268883	0.00801145379458632	0.0246795290565161	11.7562445982965	0.0026774171339397
Bacteria	Bacteroidetes	Flavobacteriia	Flavobacteriales	Flavobacteriaceae	Flavobacterium	Flavobacterium	0	0	0	0	0	0	0	0	0	0	0	0	0.0757448896539101	0	0	0	0	0	0	0
Bacteria	Bacteroidetes	Flavobacteriia	Flavobacteriales	Flavobacteriaceae	Flavobacterium	succinicans	0	0	0	0	0	0	0	0	0	0	0	0	0	0	0	0	0.0155060396024251	0	0	0
Bacteria	Bacteroidetes	Sphingobacteriia	Sphingobacteriales	Sphingobacteriaceae	Pedobacter	Pedobacter	0	0.00558564628545795	0	0	0	0	0	0	0	0	0	0	0.0552996109555539	0	0	0	0	0	0	0
Bacteria	Bacteroidetes	Sphingobacteriia	Sphingobacteriales	Sphingobacteriaceae	Sphingobacterium	mizutaii	0	0	0	0	0	0	0	0	0	0	0	0	0	0	0	0	0	0	0.00122158665783052	0.00229492897194832
Bacteria	Bacteroidetes	Sphingobacteriia	Sphingobacteriales	Sphingobacteriaceae	Sphingobacterium	multivorum	0	1.09251750314629	0	0	0	0.134903848948725	0	0.0440403913303344	0	0	0	0	0.00545207431956165	0	0	0	0	0.0694759851591	0.038021884724975	0.0516359018688372
Bacteria	Bacteroidetes	Sphingobacteriia	Sphingobacteriales	Sphingobacteriaceae	Sphingobacterium	Sphingobacterium	0	0	0	0	0	0	0	0	0	0	0	0	1.11611749999026	0	0	0	0	0.00974737702232149	0	0
Bacteria	Cyanobacteria	4C0d-2	MLE1-12	MLE1-12	MLE1-12	MLE1-12	0	0	0	0	0	0.000512942391440017	0	0	0	0	0	0	0	0	0	0	0	0	0	0
Bacteria	Cyanobacteria	Chloroplast	Streptophyta	Streptophyta	Streptophyta	Streptophyta	0.00717494729173336	0	0	0.00213924334962724	0.36476299748478	0.850116523413255	0.259081777746292	0	0.00356437256858871	0.00245371676747353	0.275018956108839	0.00292588727531624	0.00116830163990607	0	0.00910936936594994	0.0807949450047157	0	0.0178356260408436	0.0291653814557037	0
Bacteria	Cyanobacteria	Nostocophycideae	Nostocales	Scytonemataceae	Brasilonema	octagenarum	0	0	0	0	0	0.00068392318858669	0	0	0	0	0	0	0	0	0	0	0	0	0	0
Bacteria	Firmicutes	Bacilli	Bacillales	[Exiguobacteraceae]	Exiguobacterium	Exiguobacterium	0	0	0	0	0	0.00410353913152014	0	0	0	0	0	0	0	0	0	0	0	0.00995476802279642	0.00274856998011868	0.00956220404978466
Bacteria	Firmicutes	Bacilli	Bacillales	Bacillaceae	Bacillaceae|Bacillus	Bacillaceae|Bacillus	0	0	0	0	0	0	0	0	0	0	0.00403982647391515	0	0	0	0	0	0	0	0	0
Bacteria	Firmicutes	Bacilli	Bacillales	Bacillaceae	Bacillus	cereus	0	0	0	0	0	0	0	0	0	0	0	0	0	0	0	0	0.00361807590723253	0	0	0
Bacteria	Firmicutes	Bacilli	Bacillales	Bacillaceae	Bacillus	flexus	0	0	0	0	0	0	0	0	0	0	0.0192668647217492	0	0	0	0	0	0	0	0	0
Bacteria	Firmicutes	Bacilli	Bacillales	Bacillaceae	Geobacillus	vulcani	0	0	0	0	0	0.00512942391440017	0	0	0	0	0	0	0	0	0	0	0	0	0	0
Bacteria	Firmicutes	Bacilli	Bacillales	Bacillaceae|Planococcaceae|Staphylococcaceae	Bacillaceae|Planococcaceae|Staphylococcaceae	Bacillaceae|Planococcaceae|Staphylococcaceae	0.00956659638897781	0	0.0122259805792151	0.0213924334962724	0	0	0	0	0.00594062094764785	0.00408952794578922	0	0	0	0	0	0.00933487412405082	0.00335964191385878	0	0.0195453865252884	0
Bacteria	Firmicutes	Bacilli	Bacillales	Bacillaceae|Staphylococcaceae	Bacillaceae|Staphylococcaceae	Bacillaceae|Staphylococcaceae	0	0	0	0.00481329753666128	0	0.00359059674008012	0	0	0	0	0	0	0	0	0	0	0.00826988778796008	0.00497738401139821	0	0
Bacteria	Firmicutes	Bacilli	Bacillales	Listeriaceae	Brochothrix	Brochothrix	0	0	0.00926210649940537	0	0	0.0218855420347741	0	0	0	0	0	0	0	0	0	0.00643784422348332	0	0	0	0
Bacteria	Firmicutes	Bacilli	Bacillales	Listeriaceae	Listeriaceae	Listeriaceae	0	0	0.00185242129988107	0	0	0.00359059674008012	0	0	0	0	0	0	0	0	0	0	0	0	0	0
Bacteria	Firmicutes	Bacilli	Bacillales	Paenibacillaceae	Paenibacillus	Paenibacillus	0	0	0	0	0	0	0	0.00393217779735129	0	0	0	0	0	0	0	0	0	0	0	0
Bacteria	Firmicutes	Bacilli	Bacillales	Planococcaceae	Planococcaceae	Planococcaceae	0	0	0	0	0	0	0	0	0	0	0.00435058235652401	0	0	0	0	0	0	0	0	0
Bacteria	Firmicutes	Bacilli	Bacillales	Staphylococcaceae	Jeotgalicoccus	Jeotgalicoccus	0	0	0	0	0	0.00290667355149343	0	0	0	0	0	0	0	0	0	0	0	0	0	0
Bacteria	Firmicutes	Bacilli	Bacillales	Staphylococcaceae	Macrococcus	caseolyticus	0.00202370308228377	0	0	0	0	0	0	0	0	0	0.00621511765217716	0	0	0	0	0	0	0	0	0
Bacteria	Firmicutes	Bacilli	Bacillales	Staphylococcaceae	Staphylococcus	aureus	0	0	0	0.00775475714239873	0	0.0321443898635744	0.0075902864574109	0	0	0	0	0	0	0	0	0	0	0	0	0
Bacteria	Firmicutes	Bacilli	Bacillales	Staphylococcaceae	Staphylococcus	epidermidis	0	0	0	0	0	0	0	0	0	0	0	0	0	0	0	0	0.00361807590723253	0	0.00534444162800854	0
Bacteria	Firmicutes	Bacilli	Bacillales	Staphylococcaceae	Staphylococcus	haemolyticus	0	0	0	0	0	0	0	0	0	0	0.00435058235652401	0	0	0	0	0	0	0	0	0
Bacteria	Firmicutes	Bacilli	Bacillales	Staphylococcaceae	Staphylococcus	Staphylococcus	0	0	0	0	0	0.0355640058065079	0	0	0.00254598040613479	0	0.0254819823739263	0	0	0	0	0	0	0	0	0
Bacteria	Firmicutes	Bacilli	Bacillales|Gemellales	Bacillales|Gemellales	Bacillales|Gemellales	Bacillales|Gemellales	0	0	0	0	0	0.0555687590726685	0.0182166874977862	0	0	0	0	0	0	0	0	0	0	0	0	0
Bacteria	Firmicutes	Bacilli	Bacillales|Lactobacillales	Bacillales|Lactobacillales	Bacillales|Lactobacillales	Bacillales|Lactobacillales	0	0	0.0407532685973836	0.00909178423591576	0.002616128055731	0.0153882717432005	0	0	0	0	0.0111872117739189	0.016336203953849	0.111378089671045	0	0	0.00354081432291583	0	0.163631499374716	0.00610793328915262	0
Bacteria	Firmicutes	Bacilli	Gemellales	Gemellaceae	Gemella	Gemella	0	0	0	0.000802216256110214	0	0.0018807887686134	0	0	0	0	0	0	0	0	0	0.00257513768939333	0	0	0	0
Bacteria	Firmicutes	Bacilli	Gemellales	Gemellaceae	Gemellaceae|Gemella	Gemellaceae|Gemella	0	0	0	0	0.00373732579390143	0.0117976750031204	0	0	0	0	0.00341831470869744	0	0	0	0	0.00804730527935416	0	0	0	0
Bacteria	Firmicutes	Bacilli	Lactobacillales	Aerococcaceae	Aerococcaceae	Aerococcaceae	0	0	0	0	0	0	0	0	0	0	0.015227038247834	0	0	0	0	0	0	0	0	0
Bacteria	Firmicutes	Bacilli	Lactobacillales	Aerococcaceae	Aerococcus	Aerococcus	0	0	0.018894697258787	0.00106962167481362	0	0	0	0	0	0	0	0.0073147181882906	0.0763290404738631	0	0	0	0	0.0491516671125573	0.00335936330903394	0
Bacteria	Firmicutes	Bacilli	Lactobacillales	Carnobacteriaceae	Carnobacteriaceae	Carnobacteriaceae	0	0	0	0	0	0.00547138550869352	0	0	0	0	0	0	0	0	0	0	0	0	0	0
Bacteria	Firmicutes	Bacilli	Lactobacillales	Carnobacteriaceae	Carnobacterium	Carnobacterium	0	0	0	0	0	0.0425742184895214	0	0	0	0	0	0	0	0	0	0	0	0	0	0
Bacteria	Firmicutes	Bacilli	Lactobacillales	Carnobacteriaceae	Carnobacterium	viridans	0	0	0.0363074574776691	0	0	0	0	0	0	0	0	0	0	0	0	0	0	0	0	0
Bacteria	Firmicutes	Bacilli	Lactobacillales	Carnobacteriaceae|Enterococcaceae|Lactobacillales	Carnobacteriaceae|Enterococcaceae|Lactobacillales	Carnobacteriaceae|Enterococcaceae|Lactobacillales	0	0.00453833760693458	0	0	0	0	0	0	0	0	0	0	0	0	0	0	0	0	0	0
Bacteria	Firmicutes	Bacilli	Lactobacillales	Enterococcaceae	Enterococcus	Enterococcus	0	0.0315938118021215	0	0	0	0.010942771017387	0	0.3430825128189	0.00475249675811828	0	0	0	0	0	0	0	0	0.00124434600284955	0.00259587164788986	0
Bacteria	Firmicutes	Bacilli	Lactobacillales	Lactobacillaceae	Lactobacillaceae	Lactobacillaceae	0	0	0	0	0	0.0258181003691475	0	0	0	0	0	0	0	0	0	0	0	0	0	0
Bacteria	Firmicutes	Bacilli	Lactobacillales	Lactobacillaceae	Lactobacillaceae|Lactobacillus|Pediococcus	Lactobacillaceae|Lactobacillus|Pediococcus	0.00441535217952822	0	0	0	0	0.0201757340633073	0.00910834374889308	0	0	0.00306714595934191	0	0	0	0	0	0	0	2.15313336693068	0	0
Bacteria	Firmicutes	Bacilli	Lactobacillales	Lactobacillaceae	Lactobacillus	brevis	0	0	0	0	0	0.00256471195720009	0	0	0	0	0	0	0	0	0	0	0	0.0178356260408436	0	0
Bacteria	Firmicutes	Bacilli	Lactobacillales	Lactobacillaceae	Lactobacillus	iners	0	0	0	0	0	0	0	0	0	0	0	0	0	0	0	0	0	0	0.000610793328915262	0
Bacteria	Firmicutes	Bacilli	Lactobacillales	Lactobacillaceae	Lactobacillus	Lactobacillus	0	0	0	0	0	0.0261600619634409	0	0.00137626222907295	0	0	0.00155377941304429	0	0	0	0.00265689939840206	0.000643784422348332	0	0	0	0
Bacteria	Firmicutes	Bacilli	Lactobacillales	Lactobacillaceae	Lactobacillus	plantarum	0	0	0	0	0	0.00581334710298686	0	0	0	0	0	0	0	0	0	0	0	0.495871882135547	0	0
Bacteria	Firmicutes	Bacilli	Lactobacillales	Lactobacillaceae	Lactobacillus	zeae	0	0	0	0	0	0.0141914061631738	0.0182166874977862	0	0	0	0.00994418824348345	0	0	0	0.0110071546505228	0.0028970299005675	0	0	0	0
Bacteria	Firmicutes	Bacilli	Lactobacillales	Lactobacillaceae	Pediococcus	parvulus	0	0	0	0	0	0.00376157753722679	0	0	0	0	0	0	0	0	0	0	0	0	0	0
Bacteria	Firmicutes	Bacilli	Lactobacillales	Lactobacillaceae	Pediococcus	Pediococcus	0	0	0	0	0	0.00940394384306698	0	0	0	0	0	0	0	0	0	0	0	0	0	0
Bacteria	Firmicutes	Bacilli	Lactobacillales	Lactobacillales	Lactobacillales	Lactobacillales	0	0	0	0	0	0.0102588478288003	0	0	0	0	0.000932267647826573	0	0	0	0.0223938663579603	0	0	0	0	0
Bacteria	Firmicutes	Bacilli	Lactobacillales	Leuconostocaceae	Leuconostoc	Leuconostoc	0	0	0	0.00133702709351702	0.00149493031756057	0	0	0	0	0	0.00310755882608858	0.00121911969804843	0	0.00645411126887827	0.0690793843584537	0.0254294846827591	0	0	0.00366475997349157	0
Bacteria	Firmicutes	Bacilli	Lactobacillales	Leuconostocaceae	Leuconostoc	Leuconostoc|mesenteroides	0	0	0	0	0	0.00444550072581348	0.119926526027092	0	0.00373410459566436	0	0.00403982647391515	0	0	0	0	0	0	0	0	0
Bacteria	Firmicutes	Bacilli	Lactobacillales	Leuconostocaceae	Leuconostoc	mesenteroides	0	0	0	0	0	0.0112847326116804	0.022264840275072	0	0	0	0	0	0	0	0	0	0	0	0	0
Bacteria	Firmicutes	Bacilli	Lactobacillales	Leuconostocaceae	Leuconostocaceae	Leuconostocaceae	0	0	0	0	0	0.00769413587160026	0	0	0	0	0	0	0	0	0	0	0	0.0829564001899702	0	0
Bacteria	Firmicutes	Bacilli	Lactobacillales	Leuconostocaceae	Weissella	cibaria	0	0	0	0	0	0	0	0	0	0	0	0	0	0	0	0	0	0.00788085801804717	0	0
Bacteria	Firmicutes	Bacilli	Lactobacillales	Leuconostocaceae	Weissella	confusa	0	0	0	0	0	0	0	0	0	0	0	0	0	0	0	0	0	0.00788085801804717	0	0
Bacteria	Firmicutes	Bacilli	Lactobacillales	Leuconostocaceae	Weissella	viridescens	0	0	0	0	0	0	0	0	0	0	0	0	0	0	0	0.000643784422348332	0	0	0	0
Bacteria	Firmicutes	Bacilli	Lactobacillales	Streptococcaceae	Lactococcus	Lactococcus	0	0.819519040944533	0	0	0.047090305003158	1.65099057724827	0	0.00943722671364308	0	0	0.288692214943629	0.00146294363765812	0	0.00475566093496294	0	0.0189916404592758	0.00310120792048503	0.0184577990422684	0.00366475997349157	0.00650229875385357
Bacteria	Firmicutes	Bacilli	Lactobacillales	Streptococcaceae	Streptococcus	anginosus	0	0	0	0	0	0.00324863514578678	0	0	0	0	0	0	0	0	0	0	0	0	0	0
Bacteria	Firmicutes	Bacilli	Lactobacillales	Streptococcaceae	Streptococcus	infantis	0	0	0	0.0585617866960456	0	0	0	0	0	0	0	0	0	0	0	0	0	0	0	0
Bacteria	Firmicutes	Bacilli	Lactobacillales	Streptococcaceae	Streptococcus	Streptococcus	0.0241004639799249	0.014313218606486	0.025933898198335	0.109101410830989	0.0732515855604681	0.315801532329904	0.23681693747122	0.0100270533832458	0.0137482941931279	0.0094059142753152	0.0658802471130779	0.0811933718900257	0.0235607497381057	0.0183432636062856	0.00683202702446245	0.203757769673247	0.0268771353108702	0.016591280037994	0.035578711409314	0.0401612570090956
Bacteria	Firmicutes	Bacilli	Lactobacillales	Streptococcaceae	Streptococcus	Streptococcus|infantis	0.00662302826929233	0	0.0107440435393102	0.101881464525997	0.0276562108748706	0.0858323601676296	0	0.00668470225549718	0	0	0.0164700617782695	0	0.00584150819953034	0	0	0	0	0	0.00748221827921195	0
Bacteria	Firmicutes	Clostridia	Clostridiales	[Tissierellaceae]	Anaerococcus	Anaerococcus	0	0	0	0.00160443251222043	0	0.00341961594293345	0	0	0	0	0	0	0	0	0	0	0	0	0	0
Bacteria	Firmicutes	Clostridia	Clostridiales	[Tissierellaceae]	Finegoldia	Finegoldia	0	0	0	0	0	0.00222275036290674	0	0	0	0	0	0	0	0	0	0	0	0	0.00305396664457631	0
Bacteria	Firmicutes	Clostridia	Clostridiales	[Tissierellaceae]	Peptoniphilus	Peptoniphilus	0	0	0	0.00160443251222043	0	0.00324863514578678	0	0	0	0	0	0	0	0	0	0	0	0	0	0
Bacteria	Firmicutes	Clostridia	Clostridiales	Clostridiaceae	Clostridium	intestinale	0	0	0	0	0	0.00239373116005341	0	0	0	0	0	0	0	0	0	0	0	0	0	0
Bacteria	Firmicutes	Clostridia	Clostridiales	Clostridiales	Clostridiales	Clostridiales	0	0	0	0	0	0.00102588478288003	0	0	0	0	0	0	0	0	0	0	0	0	0	0
Bacteria	Firmicutes	Clostridia	Clostridiales	Lachnospiraceae	Coprococcus	Coprococcus	0	0	0	0	0	0.00068392318858669	0	0.0106168800528485	0	0	0	0	0	0	0	0	0	0	0	0
Bacteria	Firmicutes	Clostridia	Clostridiales	Peptostreptococcaceae	Peptostreptococcus	anaerobius	0	0	0	0	0	0.00068392318858669	0	0	0	0	0	0	0	0	0	0	0	0	0	0
Bacteria	Firmicutes	Clostridia	Clostridiales	Ruminococcaceae	Ruminococcaceae	Ruminococcaceae	0	0	0	0	0	0.00119686558002671	0	0	0	0	0	0	0	0	0	0	0	0	0	0
Bacteria	Firmicutes	Clostridia	Clostridiales	Veillonellaceae	Dialister	Dialister	0	0	0	0	0	0.0049584431172535	0	0	0	0	0	0	0	0	0	0	0	0	0	0
Bacteria	Firmicutes	Clostridia	Clostridiales	Veillonellaceae	Megasphaera	Megasphaera	0	0	0	0	0	0.00222275036290674	0	0	0	0	0	0	0	0	0	0	0	0	0	0
Bacteria	Firmicutes	Clostridia	Clostridiales	Veillonellaceae	Selenomonas	noxia	0	0	0	0	0	0.00102588478288003	0	0	0	0	0	0	0	0	0	0	0	0	0	0
Bacteria	Firmicutes	Clostridia	Clostridiales	Veillonellaceae	Veillonella	dispar	0	0	0.00555726389964322	0.0227294605897894	0	0.0106008094230937	0	0.00255591556827834	0	0	0	0	0	0	0	0	0	0	0.00458094996686446	0
Bacteria	Firmicutes	Clostridia	Clostridiales	Veillonellaceae	Veillonella	parvula	0	0	0	0	0	0.00906198224877364	0	0	0	0	0	0	0	0	0	0	0	0	0	0
Bacteria	Firmicutes	Clostridia	Clostridiales	Veillonellaceae	Veillonella	Veillonella	0	0	0.00333435833978593	0.0173813522157213	0	0.00341961594293345	0	0	0	0	0	0	0	0	0	0	0	0	0	0
Bacteria	Fusobacteria	Fusobacteriia	Fusobacteriales	Fusobacteriaceae	Fusobacterium	Fusobacterium	0	0	0	0	0	0.00530040471154685	0	0	0	0	0	0	0	0	0	0	0	0	0	0
Bacteria	Fusobacteria	Fusobacteriia	Fusobacteriales	Leptotrichiaceae	Leptotrichia	Leptotrichia	0	0	0	0	0	0	0	0	0	0	0	0	0.00116830163990607	0	0	0	0	0	0	0
Bacteria	Gemmatimonadetes	Gemm-1	Gemm-1	Gemm-1	Gemm-1	Gemm-1	0	0	0	0	0	0	0	0	0	0	0	0	0	0	0	0	0	0.0105769410242212	0	0
Bacteria	Nitrospirae	Nitrospira	Nitrospirales	Nitrospiraceae	Nitrospira	Nitrospira	0	0	0	0	0.00672718642902258	0.00153882717432005	0	0	0	0	0	0	0	0	0	0	0	0	0	0
Bacteria	Planctomycetes	Planctomycetia	Planctomycetales	Planctomycetaceae	Planctomyces	Planctomyces	0	0.00453833760693458	0	0	0	0	0	0	0	0	0	0	0	0	0	0	0	0	0	0
Bacteria	Proteobacteria	Alphaproteobacteria	Alphaproteobacteria	Alphaproteobacteria	Alphaproteobacteria	Alphaproteobacteria	0	0	0	0	0	0.00256471195720009	0	0	0	0	0	0	0	0	0	0	0	0	0	0
Bacteria	Proteobacteria	Alphaproteobacteria	BD7-3	BD7-3	BD7-3	BD7-3	0	0.0706933358003271	0	0	0	0	0	0	0	0	0	0	0.471604428642083	0	0	0	0	0	0	1.88757907942749
Bacteria	Proteobacteria	Alphaproteobacteria	Caulobacterales	Caulobacteraceae	Brevundimonas	Brevundimonas	0	0	0	0	0	0	0	0	0	0	0	0	0	0	0	0	0	0.00456260201044836	0	0
Bacteria	Proteobacteria	Alphaproteobacteria	Caulobacterales	Caulobacteraceae	Brevundimonas	diminuta	0.00515124420944959	6.0581570509184	0.267860119962803	55.7508209346354	0.00672718642902258	0	0.0263129930523578	0.0674368492245745	0.169392563021502	0.921370646186311	0.00776889706522144	0.31136317088157	8.14208884544538	0.0536710305517246	0	0.0772541306817999	0.0294614752446078	0.158654115363318	1.29411836563921	0.199658820559504
Bacteria	Proteobacteria	Alphaproteobacteria	Caulobacterales	Caulobacteraceae	Brevundimonas	mediterranea	0	0	0	0	0.299733528670895	0	0	0	0	0	0	0	0	0	0	0	0	0	0	0
Bacteria	Proteobacteria	Alphaproteobacteria	Caulobacterales	Caulobacteraceae	Brevundimonas	poindexterae	0	0	0	0	0	0.00153882717432005	0	0	0	0	0	0	0	0	0	0	0	0	0	0
Bacteria	Proteobacteria	Alphaproteobacteria	Caulobacterales	Caulobacteraceae	Brevundimonas	staleyi	0	0	0	0	0	0.0018807887686134	0	0	0	0	0	0	0	0	0	0	0	0	0	0
Bacteria	Proteobacteria	Alphaproteobacteria	Caulobacterales	Caulobacteraceae	Brevundimonas	vesicularis	0	0	0.109292856692983	0	0	0.00273569275434676	0	0	0	0.0431445198280762	0	0.00438883091297436	0.0237554666780901	0	0	0	0.00361807590723253	0.00414782000949851	0.0516120362933396	0
Bacteria	Proteobacteria	Alphaproteobacteria	Caulobacterales	Caulobacteraceae	Caulobacter	Caulobacter	0	0.00418923471409346	0	0	0	0	0	0.0316540312686778	0	0	0	0	0.0144090535588415	0	0	0	0	0.00186651900427433	0	0
Bacteria	Proteobacteria	Alphaproteobacteria	Caulobacterales	Caulobacteraceae	Caulobacter	vibrioides	0	0.00418923471409346	0	0	0	0	0	0	0	0	0	0	0	0	0	0	0	0.00186651900427433	0	0
Bacteria	Proteobacteria	Alphaproteobacteria	Caulobacterales	Caulobacteraceae	Caulobacteraceae	Caulobacteraceae	0.00533521721692993	14.3570310195375	2.19178488201929	0.0235316768458996	0	0.0393255833437347	0	0.0448268268898046	1.19168856209816	0.487471731138075	0.0391552412087161	0.0914339773536325	0.26754107553849	8.46609553443438	0.0125253828781812	0.0286484067945008	0.0382482310193154	0.0632542551448522	0.896950003512062	2.32132065512572
Bacteria	Proteobacteria	Alphaproteobacteria	Caulobacterales	Caulobacteraceae	Caulobacteraceae|Brevundimonas	Caulobacteraceae|Brevundimonas	0	0	0	0	0	0	0	0	0	0	0	0	0	0	0	0	0	0.0659503381510263	0	0
Bacteria	Proteobacteria	Alphaproteobacteria	Caulobacterales	Caulobacteraceae	Nitrobacteria	hamadaniensis	0	0.346484621144813	0	3.23934924217304	0	0	0.00253009548580363	0.00963383560351065	0.00916552946208526	0	0	0.000487647879219373	0.000584150819953034	0	0	0.0164165027698825	0.00232590594036377	0	0	0.0248617305294401
Bacteria	Proteobacteria	Alphaproteobacteria	Caulobacterales	Caulobacteraceae	Phenylobacterium	Phenylobacterium	0	0.0209461735704673	0	0	0	0	0	0	0	0	0	0	0	0	0	0	0	0	0.0148117382261951	0
Bacteria	Proteobacteria	Alphaproteobacteria	Rhizobiales	Aurantimonadaceae	Aurantimonadaceae	Aurantimonadaceae	0	0	0.00185242129988107	0	0.0336359321451129	0	0	0	0	0	0	0	0	0	0	0	0	0	0	0.174414601868072
Bacteria	Proteobacteria	Alphaproteobacteria	Rhizobiales	Aurantimonadaceae	Aurantimonas	altamirensis	0	0.00226916880346729	0	0	0.101281529014729	0.00102588478288003	0	0	0	0.00245371676747353	0	0	0	0	0	0	0.00155060396024251	0	0.0862745577092807	0.238672613082625
Bacteria	Proteobacteria	Alphaproteobacteria	Rhizobiales	Bradyrhizobiaceae	Balneimonas	Balneimonas	0	0	0	0	0	0	0	0	0	0	0.00310755882608858	0	0	0	0	0	0	0	0	0
Bacteria	Proteobacteria	Alphaproteobacteria	Rhizobiales	Brucellaceae	Ochrobactrum	Ochrobactrum	0	0.0179787989813178	0	1.25787508958082	0.0676455968696159	0.00598432790013354	0	0.00530844002642423	0.0972564515143491	0.0981486706989412	0	0.341597339393171	0.0434218776165089	0	0	0	0	0.00394042900902358	0.28096493130102	0
Bacteria	Proteobacteria	Alphaproteobacteria	Rhizobiales	Hyphomicrobiaceae	Devosia	Devosia	0	0	0	0	0	0	0	0	0	0	0	0	0	0	0	0	0	0	0.000763491661144077	0
Bacteria	Proteobacteria	Alphaproteobacteria	Rhizobiales	Hyphomicrobiaceae	Hyphomicrobium	Hyphomicrobium	0	0	0	0	0	0.00119686558002671	0	0	0	0	0	0	0	0	0	0	0	0	0.00229047498343223	0
Bacteria	Proteobacteria	Alphaproteobacteria	Rhizobiales	Hyphomicrobiaceae	Pedomicrobium	Pedomicrobium	0	0	0	0	0.00336359321451129	0.00461648152296016	0	0	0	0	0	0	0	0	0	0	0	0	0	0
Bacteria	Proteobacteria	Alphaproteobacteria	Rhizobiales	Hyphomicrobiaceae	Rhodoplanes	Rhodoplanes	0	0	0	0	0	0	0	0	0	0	0.00745814118261259	0	0	0	0	0	0	0	0	0
Bacteria	Proteobacteria	Alphaproteobacteria	Rhizobiales	Methylobacteriaceae	Magnetospirillum	magnetotacticum	0	0.313319846324907	0	0	0	0.0107717902202404	0	0.00137626222907295	0	0.00961039067260466	0	0	0	0.0176638834727195	0	0	0	0	0	0
Bacteria	Proteobacteria	Alphaproteobacteria	Rhizobiales	Methylobacteriaceae	Methylobacteriaceae	Methylobacteriaceae	0	1.24717008467491	0	0	0	0.0253051579777075	0	0	0	0.0425310906362079	0	0	0	0.0577473113531214	0.00493424173988955	0.00321892211174166	0	0	0.156668488866765	0.0409262333330783
Bacteria	Proteobacteria	Alphaproteobacteria	Rhizobiales	Methylobacteriaceae	Methylobacterium	hispanicum	0	0	0	0	0	0	0	0	0	0	0	0	0	0	0	0	0	0	0.00946729659818655	0
Bacteria	Proteobacteria	Alphaproteobacteria	Rhizobiales	Methylobacteriaceae	Methylobacterium	Methylobacterium	0	0.00436378616051402	0	0	0	0.00324863514578678	0	0	0	0	0	0	0	0	0	0	0	0	0	0
Bacteria	Proteobacteria	Alphaproteobacteria	Rhizobiales	Methylocystaceae	Methylocystaceae	Methylocystaceae	0	0.26461999277357	0	0	0.00298986063512115	0.00769413587160026	0	0	0	0.0744294086133638	0	0	0	0	0	0	0	0	0.00366475997349157	0
Bacteria	Proteobacteria	Alphaproteobacteria	Rhizobiales	Methylocystaceae	Methylopila	Methylopila	0	0	0	0	0	0	0	0	0	0.013290965823815	0	0	0	0	0	0	0	0	0	0
Bacteria	Proteobacteria	Alphaproteobacteria	Rhizobiales	Methylocystaceae	Pleomorphomonas	oryzae	0	0	0	0	0	0	0	0.00353896001761616	0	0	0	0	0	0	0	0	0	0	0	0
Bacteria	Proteobacteria	Alphaproteobacteria	Rhizobiales	Methylocystaceae	Pleomorphomonas	Pleomorphomonas	0	0	0	0	0	0	0	0.0387319513039102	0	0	0	0	0	0	0	0	0	0	0	0
Bacteria	Proteobacteria	Alphaproteobacteria	Rhizobiales	Phyllobacteriaceae	Mesorhizobium	Mesorhizobium	0	0	0	0	0	0	0	0	0	0	0	0	0	0	0	0	0	0	0.00534444162800854	0
Bacteria	Proteobacteria	Alphaproteobacteria	Rhizobiales	Phyllobacteriaceae	Phyllobacteriaceae	Phyllobacteriaceae	0	0	0	0	0	0	0	0	0	0	0	0	0	0	0	0	0	0	0.000763491661144077	0
Bacteria	Proteobacteria	Alphaproteobacteria	Rhizobiales	Phyllobacteriaceae|Rhizobiales	Phyllobacteriaceae|Rhizobiales	Phyllobacteriaceae|Rhizobiales	0	0	0	0	0	0	0	0	0	0	0	0	0	0	0	0	0	0	0.000763491661144077	0
Bacteria	Proteobacteria	Alphaproteobacteria	Rhizobiales	Rhizobiaceae	Agrobacterium	Agrobacterium	2.78608722528231	0.156572647439243	0.231182178225158	1.29023114524393	2.01591353323043	0.0145333677574672	0.0242889166637149	0.157090503004184	0.250524471963664	3.02011638796534	0.0105657000087012	1.81136804736036	1.79782150687546	1.51569707798605	0.00531379879680413	0.00708162864583166	0.021966889436769	0.0215686640493922	2.6125157661028	2.70725121057503
Bacteria	Proteobacteria	Alphaproteobacteria	Rhizobiales	Rhizobiaceae	Kaistia	Kaistia	0	0.00139641157136449	0	0	0	0	0	0	0	0	0	0	0	0	0	0	0	0	0.00458094996686446	0
Bacteria	Proteobacteria	Alphaproteobacteria	Rhizobiales	Rhizobiaceae	Rhizobiaceae	Rhizobiaceae	0.00202370308228377	0	0	0	0	0	0	0.0963383560351065	0	0	0	0	0.00954113005923289	0	0	0	0	0	0.0647440928650177	0.0420736978190525
Bacteria	Proteobacteria	Alphaproteobacteria	Rhizobiales	Rhizobiaceae	Rhizobiaceae|Agrobacterium	Rhizobiaceae|Agrobacterium	2.11329793692669	1.16146532448241	0.0622413556760041	9.3623985196436	10.1655261594119	0.0321443898635744	0.0642644253394123	0.356648526219762	1.03587456124271	9.04010600056436	0.0472348941565464	17.1266811660636	11.6754224384013	2.18828341021652	0.0288463363255081	0.0383051731297258	0.0268771353108702	0.0591064351353537	6.33682808916361	17.9727362438133
Bacteria	Proteobacteria	Alphaproteobacteria	Rhizobiales	Rhizobiaceae	Rhizobium	Rhizobium	0	0	0	0.0558877325090116	0	0	0	0	0	0	0	0	0	0	0	0	0	0	0.00152698332228815	0
Bacteria	Proteobacteria	Alphaproteobacteria	Rhizobiales	Rhizobiaceae	Shinella	Shinella	0	0.0040146832676729	0	0	0	0	0	0	0	0	0	0	0	0	0	0	0	0	0	0
Bacteria	Proteobacteria	Alphaproteobacteria	Rhizobiales	Rhizobiales	Rhizobiales	Rhizobiales	0	0.235644452667757	0	0.0104288113294328	0.0164442334931663	0.0718119348016024	0.00809630555457163	0.00412878668721885	0	0.0222879273045512	0.0186453529565315	0	0.0208347125783249	0	0	0	0	0.00207391000474925	0.112691369184866	0
Bacteria	Proteobacteria	Alphaproteobacteria	Rhizobiales	Xanthobacteraceae	Azorhizobium	Azorhizobium	0	0	0	0.00294145960573745	0	0	0	0	0	0	0	0	0	0	0	0	0	0	0	0
Bacteria	Proteobacteria	Alphaproteobacteria	Rhizobiales	Xanthobacteraceae	Azorhizobium|Xanthobacter	Azorhizobium|Xanthobacter	0.00809481232913507	0.0644094837291869	0	0.0492025970414264	0	0	0	0.00747113781496744	0	0	0	0	0.0136301857989041	0	0	0	0	0	0	0
Bacteria	Proteobacteria	Alphaproteobacteria	Rhizobiales	Xanthobacteraceae	Starkeya	novella	0	0	0	0.0176487576344247	0	0	0	0	0	0	0	0	0	0	0	0	0	0	0	0
Bacteria	Proteobacteria	Alphaproteobacteria	Rhizobiales	Xanthobacteraceae	Xanthobacter	agilis	0	0	0	0	0	0	0	0	0	0	0	0	0.0286233901776987	0	0	0	0	0	0	0
Bacteria	Proteobacteria	Alphaproteobacteria	Rhizobiales	Xanthobacteraceae	Xanthobacter	Xanthobacter	0.047832981944889	0	0.0025933898198335	0.156966980778899	0.00186866289695072	0.00102588478288003	0	0	0	0	0	0.776579247656852	1.54936269145543	0	0	0	0.00258433993373752	0	0.0757383727854924	0
Bacteria	Proteobacteria	Alphaproteobacteria	Rhizobiales	Xanthobacteraceae	Xanthobacteraceae	Xanthobacteraceae	0	0.00471288905335514	0	0.19868222609663	0	0.00444550072581348	0	0	0.000509196081226959	0	0	0	0.0340754644972603	0	0	0	0	0	0.11345486084601	0
Bacteria	Proteobacteria	Alphaproteobacteria	Rhizobiales	Xanthobacteraceae	Xanthobacteraceae|Ancylobacter	Xanthobacteraceae|Ancylobacter	0.0279638971370121	0.0843083486211308	0	0	0	0	0	0	0	0	0	0.0270644572966752	0.0379698032969472	0	0	0	0	0	0.0196980848575172	0
Bacteria	Proteobacteria	Alphaproteobacteria	Rhodobacterales	Hyphomonadaceae	Hyphomonadaceae	Hyphomonadaceae	0	0	0	0	0	0.000512942391440017	0	0	0	0	0	0	0	0	0	0	0	0	0	0
Bacteria	Proteobacteria	Alphaproteobacteria	Rhodobacterales	Rhodobacteraceae	Amaricoccus	Amaricoccus	0	0	0	0	0	0.00273569275434676	0	0	0	0	0	0.00146294363765812	0	0	0	0	0	0	0	0
Bacteria	Proteobacteria	Alphaproteobacteria	Rhodobacterales	Rhodobacteraceae	Paracoccus	aminovorans	0	1.15587967819695	0	0.00160443251222043	0	0.0138494445688805	0	0.055050489162918	0.00475249675811828	0	0.00248604706087086	0	0	0	0	0.001931353267045	0	0.0178356260408436	1.49827603582914	0.310197899375014
Bacteria	Proteobacteria	Alphaproteobacteria	Rhodobacterales	Rhodobacteraceae	Paracoccus	marcusii	0	0	0	0	0	0.019833772469014	0	0	0	0	0	0	0.00681509289945207	0	0	0	0	0	0	0
Bacteria	Proteobacteria	Alphaproteobacteria	Rhodobacterales	Rhodobacteraceae	Paracoccus	Paracoccus	0	0	0	0	0	0	0	0.0340133379470886	0	0	0	0	0	0	0	0	0	0	1.20708031626879	0
Bacteria	Proteobacteria	Alphaproteobacteria	Rhodobacterales	Rhodobacteraceae	Paracoccus	Paracoccus|aminovorans	0	0.108047345334327	0	0	0	0	0	0.097911227154047	0	0	0	0	0	0	0	0	0	0	0.00290126831234749	0
Bacteria	Proteobacteria	Alphaproteobacteria	Rhodobacterales	Rhodobacteraceae	Rhodobacter	Rhodobacter	0	0	0	0	0	0.00410353913152014	0	0.00176948000880808	0	0	0	0	0	0	0	0	0	0.00725868501662239	0.0494742596421362	0
Bacteria	Proteobacteria	Alphaproteobacteria	Rhodobacterales	Rhodobacteraceae	Rhodobacteraceae	Rhodobacteraceae	0	0	0	0	0	0.00170980797146672	0	0	0	0	0	0	0	0	0	0	0.0149891716156776	0.0159691070365693	0.00626063162138143	0.00917971588779327
Bacteria	Proteobacteria	Alphaproteobacteria	Rhodobacterales	Rhodobacteraceae	Rhodobacteraceae|Haematobacter	Rhodobacteraceae|Haematobacter	0	0	0	0	0	0	0	0	0	0	0	0	0	0	0	0	0.0545295726018618	0	0	0.0497234610588802
Bacteria	Proteobacteria	Alphaproteobacteria	Rhodospirillales	Acetobacteraceae	Acetobacter	aceti	0	0	0	0.00133702709351702	0.00411105837329157	0.00478746232010683	0.00657824826308945	0.00137626222907295	0.000509196081226959	0	0.0149162823652252	0	0.000778867759937379	0	0	0.00128756884469666	0	0.000829564001899702	0.00137428499005934	0
Bacteria	Proteobacteria	Alphaproteobacteria	Rhodospirillales	Acetobacteraceae	Acetobacter	Acetobacter	0	0	0	0	0	0.0220565228319207	0	0.00157287111894051	0	0	0.0248604706087086	0	0	0.00237783046748147	0	0	0.00232590594036377	0.00311086500712388	0	0
Bacteria	Proteobacteria	Alphaproteobacteria	Rhodospirillales	Acetobacteraceae	Acetobacteraceae	Acetobacteraceae	0.0130620835311043	0	0.00370484259976215	3.39685103378935	0.00186866289695072	0.00906198224877364	0.00455417187444654	0.00353896001761616	0.00746820919132873	1.10253673418477	0	0	0.510158382758983	0	0	0.00386270653409	0	0.00850303101947194	0.0560402879279753	0
Bacteria	Proteobacteria	Alphaproteobacteria	Rhodospirillales	Acetobacteraceae	Roseomonas	cervicalis	0.0025756221047248	0	0	0.537752297012547	0	0	0	0.00137626222907295	0	0.126775366319466	0	0	0.0294022579376361	0	0	0	0	0	0.00916189993372892	0
Bacteria	Proteobacteria	Alphaproteobacteria	Rhodospirillales	Acetobacteraceae	Roseomonas	genomospecies	0	0.22709143179315	0	0	0	0	0	0	0	0.0500967173359179	0	0	0.090348660152736	0.00645411126887827	0	0	0	0	0	0.0130045975077071
Bacteria	Proteobacteria	Alphaproteobacteria	Rhodospirillales	Acetobacteraceae	Roseomonas	mucosa	0	0.0160587330706916	0.00518677963966701	0.0625728679765967	0	0	0	0.00786435559470257	0.0342858694692819	0.0866979924507314	0.00186453529565315	0.13995494133596	0.08022337927355	0.0332896265447406	0	0.0180259638257533	0.00155060396024251	0	0.00702412328252551	0.0527833663548113
Bacteria	Proteobacteria	Alphaproteobacteria	Rhodospirillales	Rhodospirillaceae	Azospirillum	Azospirillum	0	0.00418923471409346	0	0	0	0	0	0	0	0	0	0	0	0	0	0	0	0	0	0
Bacteria	Proteobacteria	Alphaproteobacteria	Rhodospirillales	Rhodospirillaceae	Novispirillum	Novispirillum	0	0	0	0	0.00149493031756057	0	0	0	0	0	0	0	0	0	0	0	0	0	0.00137428499005934	0
Bacteria	Proteobacteria	Alphaproteobacteria	Rhodospirillales	Rhodospirillaceae	Rhodospirillaceae	Rhodospirillaceae	0	0	0	0	0.0142018380168254	0.00906198224877364	0	0.0027525244581459	0	0	0	0	0	0	0	0	0	0.0107843320246961	0	0
Bacteria	Proteobacteria	Alphaproteobacteria	Sphingomonadales	Erythrobacteraceae	Erythrobacteraceae	Erythrobacteraceae	0	0	0	0	0	0	0.00404815277728581	0	0	0	0	0	0	0	0	0	0	0.0215686640493922	0	0
Bacteria	Proteobacteria	Alphaproteobacteria	Sphingomonadales	Erythrobacteraceae|Sphingomonadaceae	Erythrobacteraceae|Sphingomonadaceae	Erythrobacteraceae|Sphingomonadaceae	0	0	0	0	0	0.00666825108872023	0	0	0	0	0	0	0	0	0	0	0	0	0	0
Bacteria	Proteobacteria	Alphaproteobacteria	Sphingomonadales	Sphingomonadaceae	Blastomonas	Blastomonas	0	0	0	0	0	0.00119686558002671	0	0	0	0	0	0	0	0	0	0	0	0	0	0
Bacteria	Proteobacteria	Alphaproteobacteria	Sphingomonadales	Sphingomonadaceae	Blastomonas	Blastomonas|natatoria	0	0	0	0	0	0.00119686558002671	0	0	0	0	0	0	0	0	0	0	0	0	0	0
Bacteria	Proteobacteria	Alphaproteobacteria	Sphingomonadales	Sphingomonadaceae	Novosphingobium	Novosphingobium	0.149754028088999	4.14612050682758	0.0322321306179307	0.00160443251222043	0	0.0263310427605876	0	0.0467929157884803	0	0.248847775501274	0	0	0.0800286623335657	0.0516328901510262	0	0	0.0147307376223039	0	0	9.61039755819557
Bacteria	Proteobacteria	Alphaproteobacteria	Sphingomonadales	Sphingomonadaceae	Sandaracinobacter	sibiricus	0	0.0427651043730374	0	0	0	0	0	0	0	0	0	0	0	0	0	0	0	0	0	0
Bacteria	Proteobacteria	Alphaproteobacteria	Sphingomonadales	Sphingomonadaceae	Sphingobium	Sphingobium	0	1.94467766457147	0.06557571401579	0.0358323261062562	0	0.119686558002671	0	0.181273396457894	0.125941164090135	3.77074924241495	0.0059043617695683	0.502277315595955	1.87006149160965	1.90056592365126	0	0.0234981314157141	0.483271567608917	0.064083819146752	0.225993531698647	1.46186975513108
Bacteria	Proteobacteria	Alphaproteobacteria	Sphingomonadales	Sphingomonadaceae	Sphingomonadaceae	Sphingomonadaceae	0	0	0	0	0	0.00239373116005341	0	0	0	0	0	0	0	0	0	0	0	0	0	0
Bacteria	Proteobacteria	Alphaproteobacteria	Sphingomonadales	Sphingomonadaceae	Sphingomonadaceae|Sphingomonas	Sphingomonadaceae|Sphingomonas	0	0	0	0	0	0	0	0	0	0	0	0	0.011293582519092	0	0	0	0	0	0	0
Bacteria	Proteobacteria	Alphaproteobacteria	Sphingomonadales	Sphingomonadaceae	Sphingomonas	Sphingomonas	0	0.418574368516505	0.0185242129988107	0	0	0.0225694652233608	0	0	0	0.00756562669971005	0	0	0.0227818819781683	0.200756829468793	0.0136640540489249	0.0106224429687475	0	0	0.051306639628882	0.248617305294401
Bacteria	Proteobacteria	Alphaproteobacteria	Sphingomonadales	Sphingomonadaceae	Sphingomonas	yabuuchiae	0	1.88864665027047	0	0	0	0	0	0.0115999245021863	0	0	0.00745814118261259	0	0	0	0	0	0	0	0	0
Bacteria	Proteobacteria	Alphaproteobacteria	Sphingomonadales	Sphingomonadaceae	Sphingopyxis	alaskensis	0	0	0	0	0	0.00290667355149343	0	0	0	0	0	0	0	0	0	0	0	0	0	0
Bacteria	Proteobacteria	Alphaproteobacteria	Sphingomonadales	Sphingomonadaceae	Sphingopyxis	Sphingopyxis	0	0	0	0	0	0	0	0	0	0	0	0	0.085870170533096	0	0	0	0	0	0.00122158665783052	0
Bacteria	Proteobacteria	Betaproteobacteria	Betaproteobacteria	Betaproteobacteria	Betaproteobacteria	Betaproteobacteria	0.00662302826929233	0	0	0	0.0381207230977946	0.0218855420347741	0	0	0	0	0	0	0	0	0	0	0	0.00601433901377284	0	0
Bacteria	Proteobacteria	Betaproteobacteria	Burkholderiales	Alcaligenaceae	Achromobacter	Achromobacter	0.00312754112716582	0	0	0	0	0.0123106173945604	0	0	0	0.00245371676747353	0	0.0926530970516809	0.00311547103974952	0	0	0	0	0.00601433901377284	0.0103834865915594	0.00191244080995693
Bacteria	Proteobacteria	Betaproteobacteria	Burkholderiales	Alcaligenaceae	Pigmentiphaga	Pigmentiphaga	0	0	0	0	0	0	0	0	0	0	0	0	0.0303758426375578	0	0	0	0	0	0	0
Bacteria	Proteobacteria	Betaproteobacteria	Burkholderiales	Burkholderiales	Burkholderiales	Burkholderiales	0.00147178405984274	0	0	0	0.00298986063512115	0.00170980797146672	0	0	0	0	0	0	0	0	0	0	0	0	0	0
Bacteria	Proteobacteria	Betaproteobacteria	Burkholderiales	Comamonadaceae	Acidovorax	Acidovorax	0	0	0	0	0	0	0	0	0	0	0	0	0	0.0288736556765607	0	0	0	0	0.147353890600807	0.0179769436135952
Bacteria	Proteobacteria	Betaproteobacteria	Burkholderiales	Comamonadaceae	Comamonadaceae	Comamonadaceae	0.00147178405984274	0.00523654339261682	0	0.021125028077569	0.00298986063512115	0.0169270989175206	0	0	0	0	0	0	0	0	0	0	0	0.908165191079698	0.104140262580052	0
Bacteria	Proteobacteria	Betaproteobacteria	Burkholderiales	Comamonadaceae	Comamonadaceae|Acidovorax|Comamonas	Comamonadaceae|Acidovorax|Comamonas	0.00680700127677267	0	0	0.01256805467906	0	0	0	0	0	0.00429400434307868	0	0.00316971121492593	0	0	0	0	0	3.59180473722523	0.256227801479952	0
Bacteria	Proteobacteria	Betaproteobacteria	Burkholderiales	Comamonadaceae	Comamonadaceae|Comamonas	Comamonadaceae|Comamonas	0.0386343315708719	0.00506199194619626	0.000370484259976215	0	0.0198078267076776	0.0114557134088271	0.00506019097160727	0	0	0.156833396721016	0.00155377941304429	0.0134103166785328	0.00331018797973386	0	0	0	0.0418663069265479	1.08009233047341	0.0542079079412295	0.0206543607475349
Bacteria	Proteobacteria	Betaproteobacteria	Burkholderiales	Comamonadaceae	Comamonas	Comamonas	0.209177309505149	0.336884291591682	0.00074096851995243	0.0176487576344247	0.112119773817043	0.0229114268176541	0.0141685347205004	0.119734813929347	0.00186705229783218	0.836717417708474	0.00683662941739487	0.0704651185471994	0	0	0	0	0	0.125264164286855	1.79496889534972	0.0141520619936813
Bacteria	Proteobacteria	Betaproteobacteria	Burkholderiales	Comamonadaceae	Comamonas	terrigena	0.00275959511220514	0.0733116074966355	0	0	0	0.0572785670441353	0	0	0	0.00327162235663137	0	0	0.00136301857989041	0	0	0	0.0821820098928533	2.30121054126977	1.4938477841945	0
Bacteria	Proteobacteria	Betaproteobacteria	Burkholderiales	Comamonadaceae	Delftia	Delftia	0.0386343315708719	0.0183279018741589	0.000370484259976215	0	0.0198078267076776	0.0128235597860004	0.00506019097160727	0.00943722671364308	0	0.81545187239037	0.00155377941304429	0.0134103166785328	0.0987214885720628	0.00475566093496294	0	0.00257513768939333	0.0418663069265479	1.42767964726939	0.0203088781864324	0.043603650467018
Bacteria	Proteobacteria	Betaproteobacteria	Burkholderiales	Comamonadaceae	Pseudacidovorax	intermedius	0	0	0	0	0	0.0030776543486401	0	0	0	0	0	0	0	0	0	0	0	0	0	0
Bacteria	Proteobacteria	Betaproteobacteria	Burkholderiales	Comamonadaceae	Rubrivivax	gelatinosus	0	0.000698205785682243	0	0	0	0	0	0	0	0	0	0	0	0	0	0	0	0	0	0
Bacteria	Proteobacteria	Betaproteobacteria	Burkholderiales	Oxalobacteraceae	Janthinobacterium	Janthinobacterium	0	0	0	0	0	0	0	0	0	0	0	0	0	0	0	0	0	0.00933259502137164	0	0
Bacteria	Proteobacteria	Betaproteobacteria	Burkholderiales	Oxalobacteraceae	Massilia	timonae	0	0	0	0	0	0	0	0	0	0	0	0	0	0.014946362938455	0	0	0.00103373597349501	0.0159691070365693	0.00244317331566105	0
Bacteria	Proteobacteria	Betaproteobacteria	Burkholderiales	Oxalobacteraceae	Oxalobacteraceae	Oxalobacteraceae	0	0	0.631675663259446	0	0	0.0497554119696817	0	0	0	0.015540206193999	0	0	0	0.109380201504148	0	0	0.00697771782109132	0.608070413392481	0.0154225315551104	0.28151128722566
Bacteria	Proteobacteria	Betaproteobacteria	Hydrogenophilales	Hydrogenophilaceae	Thiobacillus	Thiobacillus	0	0	0	0	0	0	0	0	0	0	0	0	0	0	0	0	0	0.0103695500237463	0	0
Bacteria	Proteobacteria	Betaproteobacteria	Neisseriales	Neisseriaceae	Neisseria	Neisseria	0	0	0	0	0	0.0145333677574672	0	0	0	0	0	0	0	0	0	0	0	0	0	0
Bacteria	Proteobacteria	Betaproteobacteria	Neisseriales	Neisseriaceae	Neisseria	Neisseria|subflava	0	0	0	0	0	0.0160721949317872	0	0	0	0	0	0	0	0	0	0	0	0	0	0
Bacteria	Proteobacteria	Betaproteobacteria	Rhodocyclales	Rhodocyclaceae	Azospira	Azospira	0	0	0	0	0	0.0107717902202404	0	0	0	0	0	0	0	0	0	0	0	0	0.00549713996023735	0
Bacteria	Proteobacteria	Betaproteobacteria	Rhodocyclales	Rhodocyclaceae	Dechloromonas	Dechloromonas	0	0	0	0	0	0	0	0	0	0	0	0	0	0.0010190702003492	0	0	0	0	0	0
Bacteria	Proteobacteria	Betaproteobacteria	Rhodocyclales	Rhodocyclaceae	K82	K82	0	0	0	0	0	0	0	0	0	0	0	0	0	0	0	0	0	0	0.00274856998011868	0
Bacteria	Proteobacteria	Betaproteobacteria	Rhodocyclales	Rhodocyclaceae	Rhodocyclaceae	Rhodocyclaceae	0	0	0	0	0	0.00512942391440017	0	0	0	0	0.00435058235652401	0	0	0	0	0	0	0	0	0
Bacteria	Proteobacteria	Deltaproteobacteria	MIZ46	MIZ46	MIZ46	MIZ46	0	0	0	0	0.0246663502397494	0	0	0	0	0	0	0	0	0	0	0	0	0	0	0
Bacteria	Proteobacteria	Deltaproteobacteria	Myxococcales	Cystobacterineae	Cystobacterineae	Cystobacterineae	0	0	0	0	0	0.000854903985733362	0	0	0	0	0	0	0	0	0	0	0	0	0	0
Bacteria	Proteobacteria	Deltaproteobacteria	Syntrophobacterales	Syntrophobacteraceae	Syntrophobacteraceae	Syntrophobacteraceae	0	0	0	0	0.00336359321451129	0.0049584431172535	0	0	0	0	0	0	0	0	0	0	0	0	0	0
Bacteria	Proteobacteria	Gammaproteobacteria	Aeromonadales	Aeromonadaceae	Aeromonadaceae	Aeromonadaceae	0.00423137917204788	0	0	0	0	0.0319734090664277	0	0.024379502343578	0	0.0057253391241049	0	1.99935630479943	0	0	0	0	0	1.50690300945081	0.326927129301894	0
Bacteria	Proteobacteria	Gammaproteobacteria	Aeromonadales	Aeromonadaceae	Aeromonadaceae|Aeromonas	Aeromonadaceae|Aeromonas	0.157296921395693	0	0.0166717916989297	0.0484003807853162	0.0112119773817043	0	0.098167704849181	0.124256818396301	0.0112023137869931	0.0558220564600228	0	5.45117181785376	0.0346596153172134	0	0	0	0.0227421914168902	31.599544569363	9.88767510681248	0.011857133021733
Bacteria	Proteobacteria	Gammaproteobacteria	Aeromonadales	Aeromonadaceae	Aeromonas	caviae	0.0702776888574908	0	0.00370484259976215	0.013905081772577	0.005232256111462	0	0.0283370694410007	0	0.00203678432490784	0.0204476397289461	0	0.971394575404992	0.00817811147934248	0	0	0	0.00310120792048503	8.63576125977589	1.40238148318944	0
Bacteria	Proteobacteria	Gammaproteobacteria	Aeromonadales	Aeromonadaceae	Aeromonas	hydrophila	0	0	0	0	0	0	0	0	0	0	0	0.061443632781641	0	0	0	0	0	0.105562019241737	0	0.0084147395638105
Bacteria	Proteobacteria	Gammaproteobacteria	Aeromonadales	Aeromonadaceae	Aeromonas	jandaei	0	0	0.00148193703990486	0	0	0	0.00101203819432145	0	0	0.000613429191868383	0	0.949938068719339	0	0	0	0	0.00129216996686876	0.445683260020615	1.70854163930822	0
Bacteria	Proteobacteria	Gammaproteobacteria	Aeromonadales	Aeromonadaceae	Aeromonas	popoffii	0	0	0	0	0	0	0	0	0	0	0	0	0	0	0	0	0	0.00394042900902358	0.160944042169171	0
Bacteria	Proteobacteria	Gammaproteobacteria	Aeromonadales	Aeromonadaceae	Aeromonas	sobria	0	0	0	0	0	0.00205176956576007	0	0	0	0	0	0	0	0	0	0	0	0	0	0
Bacteria	Proteobacteria	Gammaproteobacteria	Aeromonadales	Aeromonadaceae	Aeromonas	veronii	0	0	0	0	0	0	0	0.0119931422819214	0	0	0	0	0	0	0	0	0	0.0532994871220558	0.0313031581069072	0
Bacteria	Proteobacteria	Gammaproteobacteria	Aeromonadales|Alteromonadales	Aeromonadales|Alteromonadales	Aeromonadales|Alteromonadales	Aeromonadales|Alteromonadales	0.0169255166881915	0	0	0	0	0	0	0.0212337601056969	0	0	0	0	0	0	0	0	0	0.0408560270935603	0.0580253662469499	0
Bacteria	Proteobacteria	Gammaproteobacteria	Aeromonadales|Alteromonadales|Enterobacteriales	Aeromonadales|Alteromonadales|Enterobacteriales	Aeromonadales|Alteromonadales|Enterobacteriales	Aeromonadales|Alteromonadales|Enterobacteriales	0	0	0	0	0	0	0	0	0	0	0	0	0	0	0	0	0	0	0.659809493560711	0
Bacteria	Proteobacteria	Gammaproteobacteria	Alteromonadales	[Chromatiaceae]	[Chromatiaceae]	[Chromatiaceae]	0	0	0	0	0	0	0	0	0	0	0	0	0	0	0	0	0.00956205775482884	0.00476999301092328	0.104751055908967	0
Bacteria	Proteobacteria	Gammaproteobacteria	Alteromonadales	[Chromatiaceae]	Rheinheimera	Rheinheimera	0	0	0	0	0	0	0	0	0	0	0.00248604706087086	0	0	0	0	0	0.134127242560977	0.0852377011951943	1.80245111362894	0.00344239345792248
Bacteria	Proteobacteria	Gammaproteobacteria	Alteromonadales	Shewanellaceae	Shewanella	Shewanella	0	0	0	0	0	0.0205176956576007	0	0	0	0	0	0	0	0	0	0	0	0	0.207058938502274	0
Bacteria	Proteobacteria	Gammaproteobacteria	Enterobacteriales	Enterobacteriaceae	Achromobacter	xylosoxidans	0	0	0	0	0	0	0	0	0	0	0	0	0	0	0	0	0	0.0101621590232713	0	0
Bacteria	Proteobacteria	Gammaproteobacteria	Enterobacteriales	Enterobacteriaceae	Citrobacter	Citrobacter	0	0	0	0	0	0	0.00455417187444654	0	0	0.00981486706989412	0	0.00512030273180342	0	0	0	0	0	2.1554146679359	3.49144736641186	0
Bacteria	Proteobacteria	Gammaproteobacteria	Enterobacteriales	Enterobacteriaceae	Citrobacter	freundii	0	0	0	0	0	0	0	0	0	0	0	0.00512030273180342	0	0	0	0	0	1.11555619155462	0	0
Bacteria	Proteobacteria	Gammaproteobacteria	Enterobacteriales	Enterobacteriaceae	Citrobacter	youngae	0	0	0	0	0	0	0	0	0	0	0	0	0	0.000679380133566134	0.0637655855616495	0	0	0	0	0
Bacteria	Proteobacteria	Gammaproteobacteria	Enterobacteriales	Enterobacteriaceae	Enterobacter	asburiae	0.0329311683389813	0	0	0	0	0.0215435804404807	0	0.00353896001761616	0	0.00163581117831569	0	0	0.0414747082166654	0	0.0622473573339912	0	0	0.26317917960268	0.208738620156791	0.0363363753891817
Bacteria	Proteobacteria	Gammaproteobacteria	Enterobacteriales	Enterobacteriaceae	Enterobacter	cancerogenus	0	0.226044123114626	0	0	0	0	0	0	0	0	0	0	0	0.000679380133566134	0.0637655855616495	0	0	0	0	0
Bacteria	Proteobacteria	Gammaproteobacteria	Enterobacteriales	Enterobacteriaceae	Enterobacter	cloacae	0	0	0	0	0	0.0569366054498419	0	0.0106168800528485	0	0	0	0	0	0.00135876026713227	0.314273243125273	0	0	0	0	0.109009126167545
Bacteria	Proteobacteria	Gammaproteobacteria	Enterobacteriales	Enterobacteriaceae	Enterobacter	Enterobacter|cowanii	0	0	0	0	0	0	0	0	0	0	0	0	0	0	0	0	0	0.0134804150308701	0	0
Bacteria	Proteobacteria	Gammaproteobacteria	Enterobacteriales	Enterobacteriaceae	Enterobacter	hormaechei	0.318457275948473	0	0	0	0.0227976873427987	0	0	0	0.141895974635246	0	0	0	0.00856754535931117	0.000679380133566134	0.0637655855616495	0	0	0	0.0143536432295086	0.174032113706081
Bacteria	Proteobacteria	Gammaproteobacteria	Enterobacteriales	Enterobacteriaceae	Enterobacter	kobei	0.0196851118003966	0.0717406444788505	0	0	0	0.0312894858778411	0.0339032795097687	0	0.0137482941931279	41.7765727302098	0.0198883764869669	0	0	0	0	0	0	1.07241886345584	0.00717682161475432	0.0130045975077071
Bacteria	Proteobacteria	Gammaproteobacteria	Enterobacteriales	Enterobacteriaceae	Enterobacter	ludwigii	0	0	0	0	0	0	0	0	0	0	0	0	0	0.000679380133566134	0.0637655855616495	0	0	0	0	0
Bacteria	Proteobacteria	Gammaproteobacteria	Enterobacteriales	Enterobacteriaceae	Enterobacteriaceae	Enterobacteriaceae	16.8401532127206	3.22902720733395	0	3.09013701853654	0.105766319967411	0.363676155530972	0.0561681197848407	0.127795778413917	1.42676741959794	9.52655534971598	0.809208318313466	1.63142597992841	0.258973530179179	0.00679380133566134	2.01924354278557	0.0296140834280233	0	3.36450420070471	0.630949508769465	3.1884213183602
Bacteria	Proteobacteria	Gammaproteobacteria	Enterobacteriales	Enterobacteriaceae	Enterobacteriaceae|Citrobacter	Enterobacteriaceae|Citrobacter	0	0	0	0	0	0.0217145612376274	0	0	0	0	0	0	0	0	0	0	0	3.16354232124451	1.58348170521282	0
Bacteria	Proteobacteria	Gammaproteobacteria	Enterobacteriales	Enterobacteriaceae	Enterobacteriaceae|Enterobacter	Enterobacteriaceae|Enterobacter	0.104496668248835	0.0528890882654299	0.0185242129988107	0.55219218962253	0.203310523188238	0	0.0936135329747345	0	0.849339063486567	11.1928335112278	0.131449738343547	0.0304779924512108	0.111183372731061	0	0	0	0	1.10705316053515	2.70138619545997	0
Bacteria	Proteobacteria	Gammaproteobacteria	Enterobacteriales	Enterobacteriaceae	Enterobacteriaceae|Enterobacter|Klebsiella|Pantoea	Enterobacteriaceae|Enterobacter|Klebsiella|Pantoea	0	0	0	0	0	0	0	0	0	0	0.0198883764869669	0	0	0	0	0	0	0	0	0.0130045975077071
Bacteria	Proteobacteria	Gammaproteobacteria	Enterobacteriales	Enterobacteriaceae	Enterobacteriaceae|Enterobacter|Pantoea	Enterobacteriaceae|Enterobacter|Pantoea	0	2.48351797967174	0	7.0217988897327	0.0926856796887555	0.0861743217619229	0	0	0.0456579152833506	0	1.07397233029621	0.0104844294032165	0.553190826495523	0	0	0	0.0142138696355564	0.857561786963816	0	0.0309815411213023
Bacteria	Proteobacteria	Gammaproteobacteria	Enterobacteriales	Enterobacteriaceae	Enterobacteriaceae|Escherichia|Shigella	Enterobacteriaceae|Escherichia|Shigella	0.00643905526181199	0	0	0	0	0	0	0	0	0	0	0	0	0	0	0	0	0.0298643040683893	0	0
Bacteria	Proteobacteria	Gammaproteobacteria	Enterobacteriales	Enterobacteriaceae	Enterobacteriaceae|Klebsiella	Enterobacteriaceae|Klebsiella	0.0498566850271728	0	0	0.119530222160422	0	0	0	0	0.109986353545023	0	0.469552138621984	0	0	0	0	0	0	0.188518419431707	0.233628448310088	0
Bacteria	Proteobacteria	Gammaproteobacteria	Enterobacteriales	Enterobacteriaceae	Enterobacteriaceae|Trabulsiella	Enterobacteriaceae|Trabulsiella	0	0	0	0	0	0	0	0	0	0	0	0	0	0	0	0	0	0	0.700274551601347	0
Bacteria	Proteobacteria	Gammaproteobacteria	Enterobacteriales	Enterobacteriaceae	Erwinia	Erwinia	0.0522483341244173	0	0	0	0	0.0612111253785087	0	0	0	0.015949158988578	0	0.0119473730408746	0	0	0	0	0	0.0238499650546164	0	0
Bacteria	Proteobacteria	Gammaproteobacteria	Enterobacteriales	Enterobacteriaceae	Escherichia	hermannii	0	0	0	0	0	0	0	0	0	0	0	0	0	0	0	0	0	0.0101621590232713	0	0
Bacteria	Proteobacteria	Gammaproteobacteria	Enterobacteriales	Enterobacteriaceae	Klebsiella	Klebsiella	3.15053775310086	0.523305236368841	0	0.0414478398990277	0	0	0.0227708593722327	0	0.0159548105451114	0.0247416440720248	0.240835809021865	0.312338466640009	0.00545207431956165	0	0.498737972785759	0	0	0.852999184953368	0.766087532791967	0
Bacteria	Proteobacteria	Gammaproteobacteria	Enterobacteriales	Enterobacteriaceae	Klebsiella	oxytoca	0.828430452683982	0	0	0.00427848669925447	0	0	0.00151805729148218	0	0.0190099870324731	0.00327162235663137	0	0	0	0	0	0	0	0.567836559300346	0	0
Bacteria	Proteobacteria	Gammaproteobacteria	Enterobacteriales	Enterobacteriaceae	Kluyvera	ascorbata	0	0	0	0	0	0.00512942391440017	0	0	0	0	0	0	0	0	0	0	0	0	0	0
Bacteria	Proteobacteria	Gammaproteobacteria	Enterobacteriales	Enterobacteriaceae	Kluyvera	cryocrescens	0	0	0	0	0	0.00256471195720009	0	0	0	0	0	0	0	0	0	0	0	0	0	0
Bacteria	Proteobacteria	Gammaproteobacteria	Enterobacteriales	Enterobacteriaceae	Serratia	marcescens	0	0	0	0	0	0.0102588478288003	0	0	0	0	0	0	0	0	0	0	0	0	0	0
Bacteria	Proteobacteria	Gammaproteobacteria	Enterobacteriales	Enterobacteriaceae	Serratia	Serratia	0.00220767608976411	0.10595272797728	0	0	0	0.0789931282817627	0	0	0	0	0.00124302353043543	0.00512030273180342	0	0	0	0	0	0.036086034082637	0	0
Bacteria	Proteobacteria	Gammaproteobacteria	Enterobacteriales	Enterobacteriaceae	Trabulsiella	Trabulsiella	0	0	0	0	0	0	0	0	0	0	0	0.00512030273180342	0	0	0	0	0	0.303205642694341	0	0
Bacteria	Proteobacteria	Gammaproteobacteria	Gammaproteobacteria	Gammaproteobacteria	Gammaproteobacteria	Gammaproteobacteria	0	0.00157096301778505	0	0	0	0.00256471195720009	0	0	0	0	0	0	0	0	0	0	0	0	0	0
Bacteria	Proteobacteria	Gammaproteobacteria	Legionellales	Coxiellaceae	Aquicella	Aquicella	0	0	0	0	0	0.000854903985733362	0	0	0	0	0	0	0	0	0	0	0	0	0	0
Bacteria	Proteobacteria	Gammaproteobacteria	Pasteurellales	Pasteurellaceae	Actinobacillus	parahaemolyticus	0	0	0	0	0	0.00889100145162697	0	0	0	0	0	0	0	0	0	0	0	0	0	0
Bacteria	Proteobacteria	Gammaproteobacteria	Pasteurellales	Pasteurellaceae	Haemophilus	parainfluenzae	0	0	0	0.00106962167481362	0	0.0212016188461874	0	0	0	0	0	0	0	0	0	0	0	0	0	0
Bacteria	Proteobacteria	Gammaproteobacteria	Pasteurellales	Pasteurellaceae	Pasteurellaceae|Haemophilus	Pasteurellaceae|Haemophilus	0	0	0	0	0.00411105837329157	0.0449679496495749	0	0	0	0	0	0	0	0	0	0.00611595201230916	0	0	0	0
Bacteria	Proteobacteria	Gammaproteobacteria	Pseudomonadales	Moraxellaceae	Acinetobacter	Acinetobacter	18.8493224274135	23.7784453400873	0.477554211109341	0.85222106940775	23.6595146708724	4.64640316246082	57.72767064229	74.3551228412344	13.8947729324942	1.74888662601676	44.676130219145	27.7527722781934	10.5437275832123	5.91026747195859	2.63146907558879	15.9854890991203	0.417629333291984	0.637519935459921	6.70147170652602	4.17065091835408
Bacteria	Proteobacteria	Gammaproteobacteria	Pseudomonadales	Moraxellaceae	Acinetobacter	Acinetobacter|johnsonii	2.38944142115469	0	0.0952144548138872	0.164454332502594	1.26209492060051	13.2946118821395	0.201395600669969	0.211944383277234	0.482548152976081	0	0	0.468385787990208	0	4.0042665072388	0	1.15816817580465	25.9108506096458	3.13284845317422	1.39734243822589	1.69939490372773
Bacteria	Proteobacteria	Gammaproteobacteria	Pseudomonadales	Moraxellaceae	Acinetobacter	Acinetobacter|lwoffii	0	0	0	0	0	0	0	0	0	0	0	0	0	0	0	0	0	0.0929111682127666	0.00290126831234749	0
Bacteria	Proteobacteria	Gammaproteobacteria	Pseudomonadales	Moraxellaceae	Acinetobacter	Acinetobacter|schindleri	0	0	0	0.234514552202886	0	0	39.9441354916735	0	0	0	0	0.123131089502892	0.223729764042012	0	0	2.32084284256574	0	0	0	0
Bacteria	Proteobacteria	Gammaproteobacteria	Pseudomonadales	Moraxellaceae	Acinetobacter	guillouiae	0	0	0	0	0	2.01073417444487	0	0	0.00254598040613479	0	0	0	0	0	0	0	0.0426416089066691	0	0	0
Bacteria	Proteobacteria	Gammaproteobacteria	Pseudomonadales	Moraxellaceae	Acinetobacter	johnsonii	17.8365510212342	0.110141962691374	4.018642767962	1.2642928196297	58.4521491491978	65.4747025361582	0.178118722200576	20.4911683286672	26.8499093630975	2.30281318627391	0.445934691543711	1.96253888991837	4.38463605456747	45.0072353984225	0.163589091530184	74.9320002703895	71.9601701529412	12.5403116257173	5.4698069587684	24.9661497976638
Bacteria	Proteobacteria	Gammaproteobacteria	Pseudomonadales	Moraxellaceae	Acinetobacter	rhizosphaerae	0.00680700127677267	3.64149227522574	0.0170422759589059	0.00374367586184766	0.0369995253596242	1.37212089710205	0.246937319414435	0.256967819056906	34.1465194750528	0	0.730276324130816	0.0260891615382365	0.00798339453935814	0.135196646579661	78.0855142049229	0.0402365263967708	0.024034361383759	1.90426416636077	0.34036458253803	0.0221843133955004
Bacteria	Proteobacteria	Gammaproteobacteria	Pseudomonadales	Moraxellaceae	Acinetobacter	schindleri	0	0	0	0	0	0	0	0	0	0	0.00839040883043916	0	0	0	0	0	0	0	0	0.0260091950154143
Bacteria	Proteobacteria	Gammaproteobacteria	Pseudomonadales	Moraxellaceae	Acinetobacter	venetianus	0	0	0	0	0	0	0	0.203293592123061	0.00373410459566436	0	0	0	0	0	0	0	0.00723615181446507	0.00435521100997343	0.0161860232162544	0
Bacteria	Proteobacteria	Gammaproteobacteria	Pseudomonadales	Moraxellaceae	Enhydrobacter	Enhydrobacter	20.430938372722	1.88009362939586	79.1454410059389	8.309890791627	2.07047848982139	0.137639541703071	0.178624741297737	1.00703073390166	6.63143029784576	2.62425008281294	49.7175229027086	17.745506324793	24.1119933952014	15.5890565448085	0.13588142637542	0.961813926988409	0.169791133646555	2.83503497649223	1.62028200327996	7.20798941272768
Bacteria	Proteobacteria	Gammaproteobacteria	Pseudomonadales	Moraxellaceae	Moraxellaceae|Acinetobacter	Moraxellaceae|Acinetobacter	0	0	0	0	0	0	0	0	0	0	0	0	0	0	2.55745544949044	0	0	0	0	0
Bacteria	Proteobacteria	Gammaproteobacteria	Pseudomonadales	Moraxellaceae	Psychrobacter	Psychrobacter	0	0	0.0100030750193578	0	0	0.00564236630584019	0	0	0	0	0	0	0	0	0	0	0	0	0	0
Bacteria	Proteobacteria	Gammaproteobacteria	Pseudomonadales	Pseudomonadaceae	Pseudomonadaceae	Pseudomonadaceae	0.0156377056358291	0.113807543066206	0	0	0	0.0651436837128822	0	0	0.0833384252941456	0	0	0.0204812109272137	0.212630898462904	0.359731780723268	0	0	0	0	0.267374779732656	0.0191244080995693
Bacteria	Proteobacteria	Gammaproteobacteria	Pseudomonadales	Pseudomonadaceae	Pseudomonadaceae|Pseudomonas	Pseudomonadaceae|Pseudomonas	0	0	0	0	0	0	0	0	0	0	0	0	0.022003014218231	0	0	0	0	0.00912520402089672	0.0384799797216615	0.00535483426787941
Bacteria	Proteobacteria	Gammaproteobacteria	Pseudomonadales	Pseudomonadaceae	Pseudomonas	alcaligenes	0	0	0	0.00828956797980554	0	0.009916886234507	0	0	0	0	0	0	0.380671617669394	0	0	0	0	0.212575775486799	0.209349413485706	0.141520619936813
Bacteria	Proteobacteria	Gammaproteobacteria	Pseudomonadales	Pseudomonadaceae	Pseudomonas	citronellolis|nitroreducens	0	0	0	0	0	0.0294086971092277	0	0	0	0	0	0	0	0	0	0	0	0	0.128571995736663	0
Bacteria	Proteobacteria	Gammaproteobacteria	Pseudomonadales	Pseudomonadaceae	Pseudomonas	fragi	0	0	0	0	0	0.864820871967869	0	0	0	0	0	0	0	0	0	0	0	0	0	0
Bacteria	Proteobacteria	Gammaproteobacteria	Pseudomonadales	Pseudomonadaceae	Pseudomonas	Pseudomonas	1.5161215546455	24.5396641979274	0.123000774312103	0.256441796536565	0.15622021818508	4.37214996383756	0.0966496475576988	0.0973214004844443	4.01416244033919	3.63620377299848	0.130206714813111	0.937990695678464	5.82748857985147	10.7498318534169	13.0601787713738	3.85111841448772	0.154543528037504	2.40200256750059	15.2347126064689	1.29319247569288
Bacteria	Proteobacteria	Gammaproteobacteria	Pseudomonadales	Pseudomonadaceae	Pseudomonas	Pseudomonas|alcaligenes	0	0	0	0	0	0	0	0	0	0	0	0	0.194132789164392	0	0	0	0	0	0	0
Bacteria	Proteobacteria	Gammaproteobacteria	Pseudomonadales	Pseudomonadaceae	Pseudomonas	Pseudomonas|nitroreducens	0	0	0	0	0	0.0145333677574672	0	0	0	0	0	0	0	0	0	0	0	0	0	0
Bacteria	Proteobacteria	Gammaproteobacteria	Pseudomonadales	Pseudomonadaceae	Pseudomonas	Pseudomonas|veronii	0	0	0	0	0	0	0	0	0	0	0	0.00585177455063248	0	0	0	0	0	0	0	0
Bacteria	Proteobacteria	Gammaproteobacteria	Pseudomonadales	Pseudomonadaceae	Pseudomonas	veronii	0	0	0	0	0	1.49009764713325	0.0207467829835898	0	0	0	0	0	0	0	0	0	0	0	0.00412285497017802	0
Bacteria	Proteobacteria	Gammaproteobacteria	Pseudomonadales	Pseudomonadaceae	Pseudomonas	viridiflava	0	0	0.0100030750193578	0	0	0.725984464684771	0	0	0	0	0	0	0.00642565901948338	0	0	0	0	0.480524948100402	0	0.00688478691584495
Bacteria	Proteobacteria	Gammaproteobacteria	Salinisphaerales	Salinisphaerales	Salinisphaerales	Salinisphaerales	0	0	0	0	0	0	0	0	0	0	0	0	0	0	0	0	0.00956205775482884	0.00476999301092328	0.104751055908967	0
Bacteria	Proteobacteria	Gammaproteobacteria	Vibrionales	Vibrionaceae	Photobacterium	Photobacterium	0	0	0	0.00427848669925447	0	0	0.005566210068768	0	0	0	0.072095364765255	0	0	0	0	0	0	0	0	0
Bacteria	Proteobacteria	Gammaproteobacteria	Vibrionales	Vibrionaceae	Vibrio	rumoiensis	0	0	0	0	0	0	0	0	0	0	0.00124302353043543	0	0	0	0	0	0	0	0	0
Bacteria	Proteobacteria	Gammaproteobacteria	Xanthomonadales	Sinobacteraceae	Hydrocarboniphaga	effusa	0	0.00418923471409346	0	0	0	0	0	0	0	0	0	0	0	0	0	0	0	0	0	0
Bacteria	Proteobacteria	Gammaproteobacteria	Xanthomonadales	Xanthomonadaceae	Dokdonella	Dokdonella	0	0	0	0	0	0	0	0	0	0	0	0	0	0	0	0	0	0	0.000610793328915262	0
Bacteria	Proteobacteria	Gammaproteobacteria	Xanthomonadales	Xanthomonadaceae	Lysobacter	Lysobacter	0	0	0	0	0	0	0	0	0	0.0186073521533409	0	0	0	0	0	0	0	0	0	0.642580112145529
Bacteria	Proteobacteria	Gammaproteobacteria	Xanthomonadales	Xanthomonadaceae	Pseudoxanthomonas	mexicana	0	0.0155350787314299	0	0	0	0	0	0	0	0	0	0	0	0	0	0	0.00180903795361627	0.0147247610337197	0.0949783626463232	0
Bacteria	Proteobacteria	Gammaproteobacteria	Xanthomonadales	Xanthomonadaceae	Pseudoxanthomonas	Pseudoxanthomonas	0	0	0	0	0	0	0	0	0	0	0	0	0	0	0	0.000965676633522499	0.00103373597349501	0	0	1.29433994017885
Bacteria	Proteobacteria	Gammaproteobacteria	Xanthomonadales	Xanthomonadaceae	Stenotrophomonas	acidaminiphila	0	0	0	0	0	0.0230824076148008	0	0	0	0	0	0	0.407347838447249	0	0	0	0	0.0300716950688642	0.378539165595233	0
Bacteria	Proteobacteria	Gammaproteobacteria	Xanthomonadales	Xanthomonadaceae	Stenotrophomonas	geniculata	0	0	0	0.620647976810602	0	0	0	0	0	0	0	0	0	0	0	0.00708162864583166	0	0.0205317090470176	0.492910216434616	0
Bacteria	Proteobacteria	Gammaproteobacteria	Xanthomonadales	Xanthomonadaceae	Stenotrophomonas	Stenotrophomonas	0	0.395882680481832	0.0363074574776691	0	0	0.0516362007382951	0	0	0.0110325817599174	0.753700000408953	0.0133625029521809	0.0633942242985185	0.125787143229887	0.00679380133566134	0	0	0.0806314059326108	0	1.51995919900563	0.0149170383176641
Bacteria	Proteobacteria	Gammaproteobacteria	Xanthomonadales	Xanthomonadaceae	Xanthomonadaceae	Xanthomonadaceae	0	1.18537887264203	0	0	0	0.0377867561694146	0	0.0287048979206644	0	0.35640236047553	0.00124302353043543	0	0	0	0	0.00418459874526416	0.00723615181446507	0	0.0102307882593306	13.411947400228
Bacteria	Proteobacteria	Gammaproteobacteria	Xanthomonadales	Xanthomonadaceae	Xanthomonadaceae|Pseudoxanthomonas	Xanthomonadaceae|Pseudoxanthomonas	0	0	0	0	0	0	0	0	0	0	0	0	0	0	0	0	0	0	0.0291653814557037	0
Bacteria	Proteobacteria	Gammaproteobacteria	Xanthomonadales	Xanthomonadaceae	Xanthomonadaceae|Stenotrophomonas	Xanthomonadaceae|Stenotrophomonas	0	0	0	0.960520263982629	0	0	0	0	0	0	0	0	0	0	0	0.0238200236268883	0	0.0267534390612654	0	0
Bacteria	Proteobacteria	Gammaproteobacteria	Xanthomonadales	Xanthomonadaceae	Xanthomonas	campestris	0	0	0	0	0	0.00803609746589361	0	0	0	0	0	0	0	0	0	0	0	0	0	0
Bacteria	Proteobacteria	Gammaproteobacteria	Xanthomonadales	Xanthomonadaceae	Xylella	fastidiosa	0	0	0	0	0	0	0	0	0	0	0	0	0	0	0	0.000965676633522499	0.00103373597349501	0	0	1.29433994017885
Bacteria	TM7	TM7-3	EW055	EW055	EW055	EW055	0	0	0	0	0	0	0	0.00963383560351065	0	0	0	0	0	0	0	0	0	0	0.0262641131433562	0
Bacteria	WPS-2	WPS-2	WPS-2	WPS-2	WPS-2	WPS-2	0	0.00244372024988785	0	0	0	0.00889100145162697	0	0.00334235112774859	0	0.0206521161262355	0	0	0.0294022579376361	0	0	0	0	0	0	0

## Sheet: Supplementary Table S2. 
Supplementary Table S2. Percentage abundance of Species detected in faceut samples
Kingdom	Phylum	Class	Order	Family	Genus	Species	0053K	1002K	2002K	2045K
Bacteria	[Thermi]	Deinococci	Thermales	Thermaceae	Thermus	Thermus	0.12321245677938	0	0.0410606420059492	0
Bacteria	Acidobacteria	[Chloracidobacteria]	RB41	Ellin6075	Ellin6075	Ellin6075	0	0	0.0401481832947059	0
Bacteria	Acidobacteria	Acidobacteriia	Acidobacteriales	Acidobacteriaceae	Terriglobus	Terriglobus	0	0.0371433149316126	0	0
Bacteria	Actinobacteria	Acidimicrobiia	Acidimicrobiales	Acidimicrobiales	Acidimicrobiales	Acidimicrobiales	0.078547941196855	0	0	0
Bacteria	Actinobacteria	Acidimicrobiia	Acidimicrobiales	C111	C111	C111	0.0523652941312367	0	0	0
Bacteria	Actinobacteria	Actinobacteria	Actinomycetales	Actinomycetaceae	Actinomyces	Actinomyces	0.15016518169987	0.0305886122966221	0.0556599813858423	0
Bacteria	Actinobacteria	Actinobacteria	Actinomycetales	Actinomycetaceae	Actinomycetaceae	Actinomycetaceae	0.0585259169702057	0	0	0
Bacteria	Actinobacteria	Actinobacteria	Actinomycetales	Beutenbergiaceae	Beutenbergiaceae	Beutenbergiaceae	0	0	0	0.0158736240578457
Bacteria	Actinobacteria	Actinobacteria	Actinomycetales	Brevibacteriaceae	Brevibacterium	Brevibacterium	0	0	0.128656678285308	0.00273683173411132
Bacteria	Actinobacteria	Actinobacteria	Actinomycetales	Brevibacteriaceae	Brevibacterium	Brevibacterium|aureum|casei	0	0	0	0.0946943780002518
Bacteria	Actinobacteria	Actinobacteria	Actinomycetales	Brevibacteriaceae	Brevibacterium	Brevibacterium|paucivorans	0.0870187976004374	0	0	0
Bacteria	Actinobacteria	Actinobacteria	Actinomycetales	Brevibacteriaceae	Brevibacterium	casei	0.00462046712922677	0	0	0
Bacteria	Actinobacteria	Actinobacteria	Actinomycetales	Cellulomonadaceae	Cellulomonas	Cellulomonas	0	0	0	0.100715407815297
Bacteria	Actinobacteria	Actinobacteria	Actinomycetales	Corynebacteriaceae	Corynebacterium	Corynebacterium	2.71452443842072	0.0152943061483111	0.283774659196671	0.229346499318529
Bacteria	Actinobacteria	Actinobacteria	Actinomycetales	Corynebacteriaceae	Corynebacterium	variabile	0	0	0	0.0415998423584921
Bacteria	Actinobacteria	Actinobacteria	Actinomycetales	Corynebacteriaceae|Actinomycetales	Corynebacteriaceae|Actinomycetales	Corynebacteriaceae|Actinomycetales	0.784709334113679	0	0	0
Bacteria	Actinobacteria	Actinobacteria	Actinomycetales	Dermabacteraceae	Dermabacter	Dermabacter	0.0592959948250768	0	0	0
Bacteria	Actinobacteria	Actinobacteria	Actinomycetales	Dietziaceae	Dietzia	Dietzia	0.174807673055746	0	0	0
Bacteria	Actinobacteria	Actinobacteria	Actinomycetales	Gordoniaceae	Gordonia	Gordonia	0	0	0.386882493567166	0.0224420202197128
Bacteria	Actinobacteria	Actinobacteria	Actinomycetales	Intrasporangiaceae	Intrasporangiaceae	Intrasporangiaceae	0.0800880969065973	0	0.103107834370495	0
Bacteria	Actinobacteria	Actinobacteria	Actinomycetales	Microbacteriaceae	Cryocola	Cryocola	0	0.0174792070266412	0	0
Bacteria	Actinobacteria	Actinobacteria	Actinomycetales	Microbacteriaceae	Curtobacterium	Curtobacterium	0.0592959948250768	0	0	0
Bacteria	Actinobacteria	Actinobacteria	Actinomycetales	Microbacteriaceae	Frigoribacterium	Frigoribacterium	0	0	0.1706297790025	0
Bacteria	Actinobacteria	Actinobacteria	Actinomycetales	Microbacteriaceae	Microbacteriaceae	Microbacteriaceae	0.0223322577912627	0	0	0
Bacteria	Actinobacteria	Actinobacteria	Actinomycetales	Microbacteriaceae	Microbacterium	Microbacterium	0	0	0.105845210504225	0.0618523971909159
Bacteria	Actinobacteria	Actinobacteria	Actinomycetales	Microbacteriaceae	Pseudoclavibacter	bifida	0	0	0.0109495045349198	0
Bacteria	Actinobacteria	Actinobacteria	Actinomycetales	Microbacteriaceae	Pseudoclavibacter	helvolus	0	0	0	0.0093052278959785
Bacteria	Actinobacteria	Actinobacteria	Actinomycetales	Micrococcaceae	Arthrobacter	Arthrobacter	0.0793180190517261	0	0	0
Bacteria	Actinobacteria	Actinobacteria	Actinomycetales	Micrococcaceae	Kocuria	Kocuria	0.0569857612604634	0.0160226064410878	0.0273737613372995	0.0169683567514902
Bacteria	Actinobacteria	Actinobacteria	Actinomycetales	Micrococcaceae	Kocuria	palustris	0	0.0320452128821756	0	0.0109473269364453
Bacteria	Actinobacteria	Actinobacteria	Actinomycetales	Micrococcaceae	Microbispora	rosea	0	0	0.102195375659251	0
Bacteria	Actinobacteria	Actinobacteria	Actinomycetales	Micrococcaceae	Micrococcaceae	Micrococcaceae	0.0146314792425514	0.0932224374754199	0.169717320291257	0
Bacteria	Actinobacteria	Actinobacteria	Actinomycetales	Micrococcaceae	Micrococcaceae|Arthrobacter	Micrococcaceae|Arthrobacter	0	0.14638835884812	0	0
Bacteria	Actinobacteria	Actinobacteria	Actinomycetales	Micrococcaceae	Micrococcaceae|Kocuria	Micrococcaceae|Kocuria	0	0	0.15146814606639	0
Bacteria	Actinobacteria	Actinobacteria	Actinomycetales	Micrococcaceae	Micrococcaceae|Micrococcus	Micrococcaceae|Micrococcus	0.545985199103629	0	0.234501888789532	0
Bacteria	Actinobacteria	Actinobacteria	Actinomycetales	Micrococcaceae	Micrococcus	luteus	0.0415842041630409	0	0.0310235961822728	0
Bacteria	Actinobacteria	Actinobacteria	Actinomycetales	Micrococcaceae	Micrococcus	Micrococcus	0	0	0.0739091556107086	0
Bacteria	Actinobacteria	Actinobacteria	Actinomycetales	Micrococcaceae	Micrococcus	Micrococcus|luteus	0	0	0	0.0317472481156914
Bacteria	Actinobacteria	Actinobacteria	Actinomycetales	Micrococcaceae	Rothia	dentocariosa	0.0554456055507212	0	0.122269467306604	0
Bacteria	Actinobacteria	Actinobacteria	Actinomycetales	Micrococcaceae	Rothia	mucilaginosa	1.53938563188738	0.785836015906078	0.770115152289359	0.178441429064058
Bacteria	Actinobacteria	Actinobacteria	Actinomycetales	Mycobacteriaceae	Mycobacterium	Mycobacterium	0	0	0.0410606420059492	0.00492629712140038
Bacteria	Actinobacteria	Actinobacteria	Actinomycetales	Nocardiaceae	Rhodococcus	fascians	0	0	0.18705403580488	0
Bacteria	Actinobacteria	Actinobacteria	Actinomycetales	Nocardioidaceae	Aeromicrobium	Aeromicrobium	0	0	0.0492727704071391	0
Bacteria	Actinobacteria	Actinobacteria	Actinomycetales	Nocardioidaceae	Nocardioidaceae	Nocardioidaceae	0.0192519463717782	0.0189358076121947	0	0
Bacteria	Actinobacteria	Actinobacteria	Actinomycetales	Nocardioidaceae	Nocardioidaceae|Nocardioides	Nocardioidaceae|Nocardioides	0.0269527249204895	0	0	0
Bacteria	Actinobacteria	Actinobacteria	Actinomycetales	Nocardiopsaceae	Nocardiopsis	salina	0.0161716349522937	0	0	0
Bacteria	Actinobacteria	Actinobacteria	Actinomycetales	Propionibacteriaceae	Microlunatus	Microlunatus	0.00924093425845353	0	0	0
Bacteria	Actinobacteria	Actinobacteria	Actinomycetales	Propionibacteriaceae	Propionibacteriaceae	Propionibacteriaceae	0.0084708564035824	0.0167509067338645	0	0.0388630106243808
Bacteria	Actinobacteria	Actinobacteria	Actinomycetales	Propionibacteriaceae	Propionibacterium	acnes	0.44356484440577	0.703538082822309	0.554774896435936	0.0251788519538242
Bacteria	Actinobacteria	Actinobacteria	Actinomycetales	Propionibacteriaceae	Propionibacterium	granulosum	0.0115511678230669	0.0116528046844275	0.00729966968994653	0
Bacteria	Actinobacteria	Actinobacteria	Actinomycetales	Pseudonocardiaceae	Pseudonocardia	Pseudonocardia	0	0	0.0337609723160027	0.00602102981504491
Bacteria	Actinobacteria	Actinobacteria	Actinomycetales	Streptomycetaceae	Streptomycetaceae|Streptomyces	Streptomycetaceae|Streptomyces	0	0	0.0529226052521123	0
Bacteria	Actinobacteria	Actinobacteria	Bifidobacteriales	Bifidobacteriaceae	Alloscardovia	Alloscardovia	0.00616062283896902	0	0	0
Bacteria	Actinobacteria	Actinobacteria	Bifidobacteriales	Bifidobacteriaceae	Bifidobacteriaceae	Bifidobacteriaceae	0	0	0.0456229355621658	0.00875786154915623
Bacteria	Actinobacteria	Actinobacteria	Bifidobacteriales	Bifidobacteriaceae	Bifidobacterium	thermacidophilum	0.0154015570974225	0	0	0
Bacteria	Actinobacteria	Coriobacteriia	Coriobacteriales	Coriobacteriaceae	Atopobium	Atopobium	0.0985699654235043	0	0	0
Bacteria	Actinobacteria	Thermoleophilia	Gaiellales	Gaiellaceae	Gaiellaceae	Gaiellaceae	0.0184818685169071	0	0	0
Bacteria	Bacteroidetes	[Saprospirae]	[Saprospirales]	Chitinophagaceae	Chitinophagaceae	Chitinophagaceae	0.0539054498409789	0	0	0
Bacteria	Bacteroidetes	[Saprospirae]	[Saprospirales]	Chitinophagaceae	Flavisolibacter	Flavisolibacter	0.100110121133247	0	0	0
Bacteria	Bacteroidetes	Bacteroidia	Bacteroidales	[Paraprevotellaceae]	[Prevotella]	[Prevotella]	0.048514904856881	0.0771998310343321	0.0620471923645455	0
Bacteria	Bacteroidetes	Bacteroidia	Bacteroidales	Bacteroidaceae	Bacteroides	Bacteroides	0.023872413501005	0	0	0
Bacteria	Bacteroidetes	Bacteroidia	Bacteroidales	Porphyromonadaceae	Dysgonomonas	Dysgonomonas	0	0	0	0.0147788913642011
Bacteria	Bacteroidetes	Bacteroidia	Bacteroidales	Porphyromonadaceae	Porphyromonas	Porphyromonas	0.688449602254788	0	0	0
Bacteria	Bacteroidetes	Bacteroidia	Bacteroidales	Prevotellaceae	Prevotella	melaninogenica	0.0308031141948451	0.0422414169810496	0.0602222749420589	0
Bacteria	Bacteroidetes	Bacteroidia	Bacteroidales	Prevotellaceae	Prevotella	nanceiensis	0.0839384861809529	0	0	0
Bacteria	Bacteroidetes	Bacteroidia	Bacteroidales	Prevotellaceae	Prevotella	pallens	0.012321245677938	0	0	0
Bacteria	Bacteroidetes	Bacteroidia	Bacteroidales	Prevotellaceae	Prevotella	Prevotella	0.0631463840994324	0	0.0182491742248663	0
Bacteria	Bacteroidetes	Cytophagia	Cytophagales	Cyclobacteriaceae	Cyclobacteriaceae	Cyclobacteriaceae	0.0739274740676282	0	0	0
Bacteria	Bacteroidetes	Flavobacteriia	Flavobacteriales	[Weeksellaceae]	Chryseobacterium	Chryseobacterium	5.443680356084	7.94502789390121	1.39149953464606	1.17410081393376
Bacteria	Bacteroidetes	Flavobacteriia	Flavobacteriales	[Weeksellaceae]	Cloacibacterium	Cloacibacterium	0.0793180190517261	0.152214761190334	0	0
Bacteria	Bacteroidetes	Flavobacteriia	Flavobacteriales	[Weeksellaceae]	Wautersiella	Wautersiella	0	0	0.0228114677810829	0
Bacteria	Bacteroidetes	Flavobacteriia	Flavobacteriales	Flavobacteriaceae	Capnocytophaga	Capnocytophaga	0.144004558860901	0	0.0419731007171925	0
Bacteria	Bacteroidetes	Flavobacteriia	Flavobacteriales	Flavobacteriaceae	Flavobacterium	succinicans	0	0.0495244199088168	0	0
Bacteria	Bacteroidetes	Sphingobacteriia	Sphingobacteriales	Sphingobacteriaceae	Pedobacter	cryoconitis	0	0.0706451283993416	0	0
Bacteria	Bacteroidetes	Sphingobacteriia	Sphingobacteriales	Sphingobacteriaceae	Pedobacter	Pedobacter	0	0.010196204098874	0	0.010399960589623
Bacteria	Bacteroidetes	Sphingobacteriia	Sphingobacteriales	Sphingobacteriaceae	Sphingobacteriaceae	Sphingobacteriaceae	0.0554456055507212	0	0	0
Bacteria	Bacteroidetes	Sphingobacteriia	Sphingobacteriales	Sphingobacteriaceae	Sphingobacterium	mizutaii	0	0	0.0109495045349198	0
Bacteria	Bacteroidetes	Sphingobacteriia	Sphingobacteriales	Sphingobacteriaceae	Sphingobacterium	multivorum	0	0	0.0656970272095188	0.0301051490752246
Bacteria	Bacteroidetes	Sphingobacteriia	Sphingobacteriales	Sphingobacteriales	Sphingobacteriales	Sphingobacteriales	0.0454345934373965	0	0	0
Bacteria	Bacteroidetes	VC2_1_Bac22	VC2_1_Bac22	VC2_1_Bac22	VC2_1_Bac22	VC2_1_Bac22	0	0	0	0.00383156442775585
Bacteria	Cyanobacteria	4C0d-2	MLE1-12	MLE1-12	MLE1-12	MLE1-12	0	0.0240339096616317	0	0.00383156442775585
Bacteria	Cyanobacteria	Chloroplast	Streptophyta	Streptophyta	Streptophyta	Streptophyta	8.89978976874562	2.64591496365782	5.15174188367976	6.66035370813332
Bacteria	Firmicutes	Bacilli	Bacillales	[Exiguobacteraceae]	Exiguobacterium	Exiguobacterium	0.00770077854871127	0	0	0
Bacteria	Firmicutes	Bacilli	Bacillales	Bacillaceae	Bacillus	Bacillus	0	0.139105355920353	0.106757669215468	0.0240841192601796
Bacteria	Firmicutes	Bacilli	Bacillales	Bacillaceae	Bacillus	flexus	0	0.00509810204943702	0.00364983484497327	0
Bacteria	Firmicutes	Bacilli	Bacillales	Bacillaceae	Oceanobacillus	Oceanobacillus	0	0.00946790380609733	0	0
Bacteria	Firmicutes	Bacilli	Bacillales	Bacillaceae|Planococcaceae|Staphylococcaceae	Bacillaceae|Planococcaceae|Staphylococcaceae	Bacillaceae|Planococcaceae|Staphylococcaceae	3.40913466351448	1.97005229196102	0.508239502162527	0
Bacteria	Firmicutes	Bacilli	Bacillales	Bacillaceae|Staphylococcaceae	Bacillaceae|Staphylococcaceae	Bacillaceae|Staphylococcaceae	0.138614013876803	0	0	0
Bacteria	Firmicutes	Bacilli	Bacillales	Listeriaceae	Brochothrix	Brochothrix	1.58867061459914	0.147844959433674	0	0
Bacteria	Firmicutes	Bacilli	Bacillales	Listeriaceae	Listeriaceae	Listeriaceae	0.64224493096252	0.0699168281065649	0	0.0147788913642011
Bacteria	Firmicutes	Bacilli	Bacillales	Paenibacillaceae	Paenibacillaceae	Paenibacillaceae	0	0	0.135956347975254	0
Bacteria	Firmicutes	Bacilli	Bacillales	Paenibacillaceae	Paenibacillus	Paenibacillus	0.00231023356461338	0	0	0
Bacteria	Firmicutes	Bacilli	Bacillales	Planococcaceae	Chryseomicrobium	imtechense	0.130143157473221	0	0	0
Bacteria	Firmicutes	Bacilli	Bacillales	Planococcaceae	Planococcaceae	Planococcaceae	0.0154015570974225	0	0	0.00711576250868944
Bacteria	Firmicutes	Bacilli	Bacillales	Planococcaceae	Planococcaceae|Bacillus|Chryseomicrobium	Planococcaceae|Bacillus|Chryseomicrobium	0.0762377076322416	0	0	0
Bacteria	Firmicutes	Bacilli	Bacillales	Planococcaceae	Sporosarcina	Sporosarcina	0.0177117906620359	0.0466112187377099	0	0
Bacteria	Firmicutes	Bacilli	Bacillales	Staphylococcaceae	Jeotgalicoccus	Jeotgalicoccus	0.0130913235328092	0	0	0
Bacteria	Firmicutes	Bacilli	Bacillales	Staphylococcaceae	Macrococcus	brunensis	0.0084708564035824	0	0.037410807160976	0
Bacteria	Firmicutes	Bacilli	Bacillales	Staphylococcaceae	Staphylococcus	aureus	1.35841733599267	0	0	0
Bacteria	Firmicutes	Bacilli	Bacillales	Staphylococcaceae	Staphylococcus	epidermidis	0.177117906620359	0	0	0.0530945356417597
Bacteria	Firmicutes	Bacilli	Bacillales	Staphylococcaceae	Staphylococcus	haemolyticus	0	0	0	0.00711576250868944
Bacteria	Firmicutes	Bacilli	Bacillales	Staphylococcaceae	Staphylococcus	Staphylococcus	1.86281833093326	1.14998616229444	1.59224045111959	0.24412539068273
Bacteria	Firmicutes	Bacilli	Bacillales|Gemellales	Bacillales|Gemellales	Bacillales|Gemellales	Bacillales|Gemellales	3.02486581393379	0	0.155117980911364	0.0974312097343631
Bacteria	Firmicutes	Bacilli	Bacillales|Lactobacillales	Bacillales|Lactobacillales	Bacillales|Lactobacillales	Bacillales|Lactobacillales	0.090869186874793	0.147116659140897	0.132306513130281	0
Bacteria	Firmicutes	Bacilli	Gemellales	Gemellaceae	Gemella	Gemella	0.0831684083260818	0	0.18705403580488	0
Bacteria	Firmicutes	Bacilli	Gemellales	Gemellaceae	Gemellaceae	Gemellaceae	0.0492849827117522	0	0.114057338905415	0
Bacteria	Firmicutes	Bacilli	Gemellales	Gemellaceae	Gemellaceae|Gemella	Gemellaceae|Gemella	0	0.0990488398176336	0	0
Bacteria	Firmicutes	Bacilli	Lactobacillales	Aerococcaceae	Aerococcaceae	Aerococcaceae	0.175577750910617	0	0	0
Bacteria	Firmicutes	Bacilli	Lactobacillales	Aerococcaceae	Aerococcaceae|Abiotrophia	Aerococcaceae|Abiotrophia	0	0	0	0.0229893865665351
Bacteria	Firmicutes	Bacilli	Lactobacillales	Aerococcaceae	Aerococcus	Aerococcus	0	0.0771998310343321	0	0.0607576644972714
Bacteria	Firmicutes	Bacilli	Lactobacillales	Aerococcaceae	Alloiococcus	Alloiococcus	0.564467067620536	0	0	0
Bacteria	Firmicutes	Bacilli	Lactobacillales	Aerococcaceae	Alloiococcus	otitis	0	0	0.054747522674599	0
Bacteria	Firmicutes	Bacilli	Lactobacillales	Aerococcaceae	Facklamia	Facklamia	0.150935259554741	0	0	0
Bacteria	Firmicutes	Bacilli	Lactobacillales	Aerococcaceae	Marinilactibacillus	psychrotolerans	0.0408141263081698	0.0422414169810496	0	0
Bacteria	Firmicutes	Bacilli	Lactobacillales	Carnobacteriaceae	Carnobacteriaceae	Carnobacteriaceae	0.257976081381828	0	0	0
Bacteria	Firmicutes	Bacilli	Lactobacillales	Carnobacteriaceae	Carnobacterium	Carnobacterium	0.0177117906620359	0	0	0
Bacteria	Firmicutes	Bacilli	Lactobacillales	Carnobacteriaceae	Carnobacterium	viridans	0.226402889332112	0	0	0
Bacteria	Firmicutes	Bacilli	Lactobacillales	Carnobacteriaceae	Granulicatella	Granulicatella	0.00924093425845353	0.121626148893712	0.0109495045349198	0
Bacteria	Firmicutes	Bacilli	Lactobacillales	Enterococcaceae	Enterococcus	cecorum	0.178658062330102	0	0	0
Bacteria	Firmicutes	Bacilli	Lactobacillales	Enterococcaceae	Enterococcus	Enterococcus	0.191749385862911	0	0	1.17464818028058
Bacteria	Firmicutes	Bacilli	Lactobacillales	Lactobacillaceae	Lactobacillaceae	Lactobacillaceae	0	0	0.0802963665894118	0
Bacteria	Firmicutes	Bacilli	Lactobacillales	Lactobacillaceae	Lactobacillaceae|Lactobacillus|Pediococcus	Lactobacillaceae|Lactobacillus|Pediococcus	0.0716172405030149	0	0.0620471923645455	0
Bacteria	Firmicutes	Bacilli	Lactobacillales	Lactobacillaceae	Lactobacillus	delbrueckii	0	0	0.128656678285308	0
Bacteria	Firmicutes	Bacilli	Lactobacillales	Lactobacillaceae	Lactobacillus	Lactobacillus	0.482068737149326	0.584096834806928	0.931620344179426	0.224420202197129
Bacteria	Firmicutes	Bacilli	Lactobacillales	Lactobacillaceae	Lactobacillus	Lactobacillus|delbrueckii	0	0	0.16515502673504	0
Bacteria	Firmicutes	Bacilli	Lactobacillales	Lactobacillaceae	Lactobacillus	zeae	0.616062283896902	0.957714885001384	1.1734219026589	0.286819965734867
Bacteria	Firmicutes	Bacilli	Lactobacillales	Lactobacillaceae	Pediococcus	ethanolidurans	0	0	0	0.0519998029481151
Bacteria	Firmicutes	Bacilli	Lactobacillales	Lactobacillaceae	Pediococcus	Pediococcus	0	0	0	0.0180630894451347
Bacteria	Firmicutes	Bacilli	Lactobacillales	Lactobacillales	Lactobacillales	Lactobacillales	0.124752612489123	0.222131589296899	0.594010621019399	0.0585681991099823
Bacteria	Firmicutes	Bacilli	Lactobacillales	Leuconostocaceae	Leuconostoc	Leuconostoc	0.36193659178943	0.435523575080477	0.139606182820227	0
Bacteria	Firmicutes	Bacilli	Lactobacillales	Leuconostocaceae	Leuconostoc	Leuconostoc|mesenteroides	0.00770077854871127	0	0	0
Bacteria	Firmicutes	Bacilli	Lactobacillales	Leuconostocaceae	Leuconostoc	mesenteroides	0.0184818685169071	0	0	0.0191578221387793
Bacteria	Firmicutes	Bacilli	Lactobacillales	Leuconostocaceae	Leuconostocaceae	Leuconostocaceae	0	0.090309236304313	0	0
Bacteria	Firmicutes	Bacilli	Lactobacillales	Leuconostocaceae	Weissella	cibaria	0.0308031141948451	0	0	0
Bacteria	Firmicutes	Bacilli	Lactobacillales	Leuconostocaceae	Weissella	paramesenteroides|thailandensis	0.0169417128071648	0	0	0
Bacteria	Firmicutes	Bacilli	Lactobacillales	Streptococcaceae	Lactococcus	Lactococcus	1.63718551945602	0.0648187260571279	6.83249082978995	5.08722282736613
Bacteria	Firmicutes	Bacilli	Lactobacillales	Streptococcaceae	Streptococcus	sobrinus	0.00462046712922677	0	0	0
Bacteria	Firmicutes	Bacilli	Lactobacillales	Streptococcaceae	Streptococcus	Streptococcus	10.6347751757703	10.5931277584374	48.0555504863405	2.46807485782159
Bacteria	Firmicutes	Bacilli	Lactobacillales	Streptococcaceae	Streptococcus	Streptococcus|infantis	0.930254048684322	1.11939754999782	0.882347573772287	0
Bacteria	Firmicutes	Clostridia	Clostridiales	[Tissierellaceae]	1-68	1-68	0	0	0.054747522674599	0
Bacteria	Firmicutes	Clostridia	Clostridiales	[Tissierellaceae]	Anaerococcus	Anaerococcus	1.63333513018166	0.134007253870916	0.00456229355621658	0
Bacteria	Firmicutes	Clostridia	Clostridiales	[Tissierellaceae]	Finegoldia	Finegoldia	1.36457795883164	0	0	0
Bacteria	Firmicutes	Clostridia	Clostridiales	[Tissierellaceae]	Peptoniphilus	Peptoniphilus	1.74807673055746	0	0	0
Bacteria	Firmicutes	Clostridia	Clostridiales	[Tissierellaceae]	WAL_1855D	WAL_1855D	0.219472188638271	0	0	0
Bacteria	Firmicutes	Clostridia	Clostridiales	Clostridiaceae	Clostridium	Clostridium	0.275687872043864	0.106331842745401	0.0118619632461631	0.00547366346822265
Bacteria	Firmicutes	Clostridia	Clostridiales	Clostridiales	Clostridiales	Clostridiales	0.000770077854871127	0	0	0
Bacteria	Firmicutes	Clostridia	Clostridiales	Lachnospiraceae	Clostridium	saccharolyticum	0	0	0	0.0202525548324238
Bacteria	Firmicutes	Clostridia	Clostridiales	Lachnospiraceae	Lachnospiraceae	Lachnospiraceae	0.00693070069384015	0	0	0
Bacteria	Firmicutes	Clostridia	Clostridiales	Lachnospiraceae	Moryella	Moryella	0	0	0.0264613026260562	0
Bacteria	Firmicutes	Clostridia	Clostridiales	Peptococcaceae	Peptococcus	Peptococcus	0.0246424913558761	0	0	0
Bacteria	Firmicutes	Clostridia	Clostridiales	Peptostreptococcaceae	[Clostridium]	lituseburense	0.000770077854871127	0	0	0
Bacteria	Firmicutes	Clostridia	Clostridiales	Peptostreptococcaceae	Clostridium	ruminantium	0.000770077854871127	0	0	0
Bacteria	Firmicutes	Clostridia	Clostridiales	Peptostreptococcaceae	Peptostreptococcaceae	Peptostreptococcaceae	0.00770077854871127	0	0	0
Bacteria	Firmicutes	Clostridia	Clostridiales	Peptostreptococcaceae	Peptostreptococcus	Peptostreptococcus	0	0.0116528046844275	0	0
Bacteria	Firmicutes	Clostridia	Clostridiales	Veillonellaceae	Pelosinus	Pelosinus	0	0	0	0.00821049520233397
Bacteria	Firmicutes	Clostridia	Clostridiales	Veillonellaceae	Veillonella	dispar	0.0977998875686332	0.155127962361441	0.0447104768509225	0
Bacteria	Firmicutes	Clostridia	Clostridiales	Veillonellaceae	Veillonella	parvula	0	0.133278953578139	0	0
Bacteria	Firmicutes	Clostridia	Clostridiales	Veillonellaceae	Veillonella	Veillonella	0	0.1376487553348	0	0
Bacteria	Fusobacteria	Fusobacteriia	Fusobacteriales	Fusobacteriaceae	Fusobacterium	Fusobacterium	0.129373079618349	0	0.0574848988083289	0
Bacteria	Fusobacteria	Fusobacteriia	Fusobacteriales	Leptotrichiaceae	Leptotrichia	Leptotrichia	0.0254125692107472	0	0	0
Bacteria	Fusobacteria	Fusobacteriia	Fusobacteriales	Leptotrichiaceae	Leptotrichiaceae	Leptotrichiaceae	0.0146314792425514	0	0	0
Bacteria	Fusobacteria	Fusobacteriia	Fusobacteriales	Leptotrichiaceae	Sneathia	Sneathia	0	0	0.0510976878296257	0
Bacteria	Proteobacteria	Alphaproteobacteria	Caulobacterales	Caulobacteraceae	Brevundimonas	bacteroides	0	0	0.00182491742248663	0
Bacteria	Proteobacteria	Alphaproteobacteria	Caulobacterales	Caulobacteraceae	Brevundimonas	Brevundimonas	0	0	0.00729966968994653	0
Bacteria	Proteobacteria	Alphaproteobacteria	Caulobacterales	Caulobacteraceae	Brevundimonas	diminuta	0.042354282017912	7.1854106885351	0.00912458711243316	0
Bacteria	Proteobacteria	Alphaproteobacteria	Caulobacterales	Caulobacteraceae	Brevundimonas	mediterranea	0	0	0.00182491742248663	0
Bacteria	Proteobacteria	Alphaproteobacteria	Caulobacterales	Caulobacteraceae	Brevundimonas	poindexterae	0	0	0.00182491742248663	0
Bacteria	Proteobacteria	Alphaproteobacteria	Caulobacterales	Caulobacteraceae	Brevundimonas	staleyi	0	0	0.00182491742248663	0
Bacteria	Proteobacteria	Alphaproteobacteria	Caulobacterales	Caulobacteraceae	Brevundimonas	vesicularis	0.078547941196855	0	0.00182491742248663	0
Bacteria	Proteobacteria	Alphaproteobacteria	Caulobacterales	Caulobacteraceae	Caulobacteraceae	Caulobacteraceae	0.58756940326667	0.0611772245932443	0.0456229355621658	0.155999408844345
Bacteria	Proteobacteria	Alphaproteobacteria	Caulobacterales	Caulobacteraceae	Mycoplana	Mycoplana	0	0	0.0401481832947059	0
Bacteria	Proteobacteria	Alphaproteobacteria	Caulobacterales	Caulobacteraceae	Nitrobacteria	hamadaniensis	0	0.445719779179351	0	0
Bacteria	Proteobacteria	Alphaproteobacteria	Rhizobiales	Aurantimonadaceae	Aurantimonas	ureilytica	0	0.127452551235926	0.131394054419038	0
Bacteria	Proteobacteria	Alphaproteobacteria	Rhizobiales	Bradyrhizobiaceae	Bosea	genosp.	0	0.0327735131749523	0	0
Bacteria	Proteobacteria	Alphaproteobacteria	Rhizobiales	Brucellaceae	Ochrobactrum	Ochrobactrum	0	0.150029860312004	0.0976330821030348	0.0623997635377382
Bacteria	Proteobacteria	Alphaproteobacteria	Rhizobiales	Brucellaceae|Rhizobiales	Brucellaceae|Rhizobiales	Brucellaceae|Rhizobiales	0.0693070069384015	0	0	0
Bacteria	Proteobacteria	Alphaproteobacteria	Rhizobiales	Hyphomicrobiaceae	Hyphomicrobiaceae	Hyphomicrobiaceae	0.00924093425845353	0	0	0
Bacteria	Proteobacteria	Alphaproteobacteria	Rhizobiales	Methylobacteriaceae	Magnetospirillum	magnetotacticum	0	0.0167509067338645	0	0
Bacteria	Proteobacteria	Alphaproteobacteria	Rhizobiales	Methylobacteriaceae	Methylobacteriaceae	Methylobacteriaceae	0.147084870280385	0	0.488165410515174	0.176251963676769
Bacteria	Proteobacteria	Alphaproteobacteria	Rhizobiales	Methylobacteriaceae	Methylobacterium	adhaesivum	0.00924093425845353	0	0	0
Bacteria	Proteobacteria	Alphaproteobacteria	Rhizobiales	Methylobacteriaceae	Methylobacterium	Methylobacterium	0.117051833940411	0.0218490087833015	0	0.0733470904741835
Bacteria	Proteobacteria	Alphaproteobacteria	Rhizobiales	Methylocystaceae	Pleomorphomonas	oryzae	0	0	0	0.00821049520233397
Bacteria	Proteobacteria	Alphaproteobacteria	Rhizobiales	Methylocystaceae	Pleomorphomonas	Pleomorphomonas	0	0	0	0.0541892683354042
Bacteria	Proteobacteria	Alphaproteobacteria	Rhizobiales	Rhizobiaceae	Agrobacterium	Agrobacterium	0.263366626365926	1.45732888584621	1.10772487544939	0.753176093227436
Bacteria	Proteobacteria	Alphaproteobacteria	Rhizobiales	Rhizobiaceae	Rhizobiaceae	Rhizobiaceae	0.156325804538839	0	0	0.391914304324742
Bacteria	Proteobacteria	Alphaproteobacteria	Rhizobiales	Rhizobiaceae	Rhizobiaceae|Agrobacterium	Rhizobiaceae|Agrobacterium	0.0569857612604634	10.2129550056079	0.516451630563717	1.23102691400327
Bacteria	Proteobacteria	Alphaproteobacteria	Rhizobiales	Rhizobiales	Rhizobiales	Rhizobiales	0.0708471626481437	0.0371433149316126	0.0602222749420589	0
Bacteria	Proteobacteria	Alphaproteobacteria	Rhizobiales	Xanthobacteraceae	Azorhizobium|Xanthobacter	Azorhizobium|Xanthobacter	0	0	0	0.107831170323986
Bacteria	Proteobacteria	Alphaproteobacteria	Rhizobiales	Xanthobacteraceae	Xanthobacter	Xanthobacter	0	0.0167509067338645	0.00364983484497327	0
Bacteria	Proteobacteria	Alphaproteobacteria	Rhizobiales	Xanthobacteraceae	Xanthobacteraceae	Xanthobacteraceae	0	0.0174792070266412	0.0465353942734091	0.0175157230983125
Bacteria	Proteobacteria	Alphaproteobacteria	Rhodobacterales	Rhodobacteraceae	Amaricoccus	Amaricoccus	0	0	0.0264613026260562	0.0191578221387793
Bacteria	Proteobacteria	Alphaproteobacteria	Rhodobacterales	Rhodobacteraceae	Paracoccus	aminovorans	0	0.195912778756937	0.337609723160027	0.272041074370666
Bacteria	Proteobacteria	Alphaproteobacteria	Rhodobacterales	Rhodobacteraceae	Paracoccus	Paracoccus	0.030033036339974	0	0	0.0897680808788514
Bacteria	Proteobacteria	Alphaproteobacteria	Rhodobacterales	Rhodobacteraceae	Paracoccus	Paracoccus|aminovorans	0	0.109245043916508	0	0.26820950994291
Bacteria	Proteobacteria	Alphaproteobacteria	Rhodobacterales	Rhodobacteraceae	Rhodobacter	Rhodobacter	0	0	0.0647845684982754	0.0240841192601796
Bacteria	Proteobacteria	Alphaproteobacteria	Rhodobacterales	Rhodobacteraceae	Rhodobacteraceae	Rhodobacteraceae	0	0.0218490087833015	0.00182491742248663	0
Bacteria	Proteobacteria	Alphaproteobacteria	Rhodobacterales	Rhodobacteraceae	Rhodobacteraceae|Haematobacter	Rhodobacteraceae|Haematobacter	0.036193659178943	0	0.0419731007171925	0
Bacteria	Proteobacteria	Alphaproteobacteria	Rhodobacterales	Rhodobacteraceae	Rubellimicrobium	Rubellimicrobium	0	0	0.0812088253006552	0
Bacteria	Proteobacteria	Alphaproteobacteria	Rhodospirillales	Acetobacteraceae	Acetobacter	aceti	0.369637370338141	1.0917221388723	1.46084639670055	0.40121953222072
Bacteria	Proteobacteria	Alphaproteobacteria	Rhodospirillales	Acetobacteraceae	Acetobacter	Acetobacter	1.16127740514566	2.48496059895416	3.11878387502966	0.567071535307866
Bacteria	Proteobacteria	Alphaproteobacteria	Rhodospirillales	Acetobacteraceae	Acetobacteraceae	Acetobacteraceae	0.023872413501005	0.224316490175229	0.182491742248663	0
Bacteria	Proteobacteria	Alphaproteobacteria	Rhodospirillales	Acetobacteraceae	Acidocella	Acidocella	0	0	0	0.00602102981504491
Bacteria	Proteobacteria	Alphaproteobacteria	Rhodospirillales	Acetobacteraceae	Gluconacetobacter	liquefaciens	0	0	0.0155117980911364	0
Bacteria	Proteobacteria	Alphaproteobacteria	Rhodospirillales	Acetobacteraceae	Gluconobacter	Gluconobacter	0	0.0211207084905248	0.0948957059693049	0
Bacteria	Proteobacteria	Alphaproteobacteria	Rhodospirillales	Acetobacteraceae	Kozakia	baliensis	0	0.0779281313271088	0	0.0284630500347578
Bacteria	Proteobacteria	Alphaproteobacteria	Rhodospirillales	Acetobacteraceae	Roseomonas	mucosa	0	0	0	0.0164209904046679
Bacteria	Proteobacteria	Alphaproteobacteria	Rhodospirillales	Acetobacteraceae	Swaminathania	Swaminathania	0	0.0524376210799237	0.0529226052521123	0
Bacteria	Proteobacteria	Alphaproteobacteria	Sphingomonadales	Erythrobacteraceae	Erythrobacteraceae	Erythrobacteraceae	0.0161716349522937	0	0	0
Bacteria	Proteobacteria	Alphaproteobacteria	Sphingomonadales	Sphingomonadaceae	Kaistobacter	Kaistobacter	0.122442378924509	0	0	0
Bacteria	Proteobacteria	Alphaproteobacteria	Sphingomonadales	Sphingomonadaceae	Novosphingobium	Novosphingobium	0	0.105603542452624	0.963556399072942	0.02901041638158
Bacteria	Proteobacteria	Alphaproteobacteria	Sphingomonadales	Sphingomonadaceae	Sphingobium	Sphingobium	0.133223468892705	0.123811049772042	1.34496414037265	0.257262183006464
Bacteria	Proteobacteria	Alphaproteobacteria	Sphingomonadales	Sphingomonadaceae	Sphingomonadaceae|Sphingomonas	Sphingomonadaceae|Sphingomonas	0.0130913235328092	0	0	0
Bacteria	Proteobacteria	Alphaproteobacteria	Sphingomonadales	Sphingomonadaceae	Sphingomonas	asaccharolytica	0.00539054498409789	0	0	0
Bacteria	Proteobacteria	Alphaproteobacteria	Sphingomonadales	Sphingomonadaceae	Sphingomonas	Sphingomonas	0.0947195761491487	0.0495244199088168	0.116794715039144	0.0914101799193182
Bacteria	Proteobacteria	Alphaproteobacteria	Sphingomonadales	Sphingomonadaceae	Sphingomonas	yabuuchiae	0	0.134735554163693	0.180666824826177	0.0443366740926034
Bacteria	Proteobacteria	Betaproteobacteria	Betaproteobacteria	Betaproteobacteria	Betaproteobacteria	Betaproteobacteria	0	0	0	0.0120420596300898
Bacteria	Proteobacteria	Betaproteobacteria	Burkholderiales	Alcaligenaceae	Achromobacter	Achromobacter	0	0	0.0145993393798931	0
Bacteria	Proteobacteria	Betaproteobacteria	Burkholderiales	Burkholderiaceae	Burkholderia	bryophila	0	0.00582640234221374	0	0
Bacteria	Proteobacteria	Betaproteobacteria	Burkholderiales	Burkholderiaceae	Burkholderia	Burkholderia	0	0.00291320117110687	0	0
Bacteria	Proteobacteria	Betaproteobacteria	Burkholderiales	Burkholderiaceae	Burkholderia	tuberum	0	0.0116528046844275	0	0
Bacteria	Proteobacteria	Betaproteobacteria	Burkholderiales	Burkholderiaceae	Lautropia	Lautropia	0	0.0254905102471851	0	0
Bacteria	Proteobacteria	Betaproteobacteria	Burkholderiales	Comamonadaceae	Comamonadaceae	Comamonadaceae	0.0677668512286592	0.206108982855811	0.130481595707794	0.0563787337226933
Bacteria	Proteobacteria	Betaproteobacteria	Burkholderiales	Comamonadaceae	Comamonadaceae|Acidovorax|Comamonas	Comamonadaceae|Acidovorax|Comamonas	0.00770077854871127	0.142746857384237	0	0
Bacteria	Proteobacteria	Betaproteobacteria	Burkholderiales	Comamonadaceae	Comamonadaceae|Comamonas	Comamonadaceae|Comamonas	0.00385038927435564	0.140561956505907	0.0364983484497327	0
Bacteria	Proteobacteria	Betaproteobacteria	Burkholderiales	Comamonadaceae	Comamonas	Comamonas	0.00770077854871127	0	0.0729966968994653	0.155452042497523
Bacteria	Proteobacteria	Betaproteobacteria	Burkholderiales	Comamonadaceae	Comamonas	terrigena	0	0	0.301111374710294	0
Bacteria	Proteobacteria	Betaproteobacteria	Burkholderiales	Comamonadaceae	Delftia	Delftia	0.00385038927435564	0.140561956505907	0.0364983484497327	0.0503577039076484
Bacteria	Proteobacteria	Betaproteobacteria	Burkholderiales	Comamonadaceae	Leptothrix	Leptothrix	0.000770077854871127	0.00582640234221374	0	0
Bacteria	Proteobacteria	Betaproteobacteria	Burkholderiales	Comamonadaceae	Pelomonas	Pelomonas	0.036193659178943	0.023305609368855	0	0.0093052278959785
Bacteria	Proteobacteria	Betaproteobacteria	Burkholderiales	Comamonadaceae	Pelomonas	puraquae	0.00154015570974225	0.0116528046844275	0	0
Bacteria	Proteobacteria	Betaproteobacteria	Burkholderiales	Oxalobacteraceae	Massilia	timonae	0.00770077854871127	0	0	0
Bacteria	Proteobacteria	Betaproteobacteria	Burkholderiales	Oxalobacteraceae	Oxalobacteraceae	Oxalobacteraceae	0.107810899681958	0	0.326660218625107	0
Bacteria	Proteobacteria	Betaproteobacteria	Burkholderiales	Oxalobacteraceae	Ralstonia	Ralstonia	0.0669967733737881	0	0.1980035403398	0
Bacteria	Proteobacteria	Betaproteobacteria	Methylophilales	Methylophilaceae	Methylobacillus	Methylobacillus	0	0	0	0.000547366346822265
Bacteria	Proteobacteria	Betaproteobacteria	Neisseriales	Neisseriaceae	Conchiformibius	Conchiformibius	0	0.227229691346336	0	0
Bacteria	Proteobacteria	Betaproteobacteria	Neisseriales	Neisseriaceae	Kingella	Kingella	0.0169417128071648	0	0	0
Bacteria	Proteobacteria	Betaproteobacteria	Neisseriales	Neisseriaceae	Neisseria	Neisseria	0	0	0.140518641531471	0
Bacteria	Proteobacteria	Betaproteobacteria	Neisseriales	Neisseriaceae	Neisseria	Neisseria|subflava	0	0.280395612719036	0.37137069547603	0
Bacteria	Proteobacteria	Betaproteobacteria	Neisseriales	Neisseriaceae	Neisseriaceae	Neisseriaceae	0.042354282017912	0.00509810204943702	0.133218971841524	0
Bacteria	Proteobacteria	Deltaproteobacteria	Myxococcales	Myxococcales	Myxococcales	Myxococcales	0	0.0342301137605057	0	0
Bacteria	Proteobacteria	Epsilonproteobacteria	Campylobacterales	Campylobacteraceae	Arcobacter	Arcobacter	0	0.00728300292776718	0	0
Bacteria	Proteobacteria	Epsilonproteobacteria	Campylobacterales	Campylobacteraceae	Campylobacter	ureolyticus	0.00924093425845353	0	0	0
Bacteria	Proteobacteria	Epsilonproteobacteria	Campylobacterales	Campylobacteraceae	Sulfurospirillum	Sulfurospirillum	0.00616062283896902	0	0	0
Bacteria	Proteobacteria	Gammaproteobacteria	Aeromonadales	Aeromonadaceae	Aeromonadaceae	Aeromonadaceae	0.0508251384214944	0.136920455042023	0	0
Bacteria	Proteobacteria	Gammaproteobacteria	Aeromonadales	Aeromonadaceae	Aeromonadaceae|Aeromonas	Aeromonadaceae|Aeromonas	0.0739274740676282	2.88625406027413	0.0228114677810829	0.0935996453066073
Bacteria	Proteobacteria	Gammaproteobacteria	Aeromonadales	Aeromonadaceae	Aeromonas	caviae	0.0400440484532986	0	0	0
Bacteria	Proteobacteria	Gammaproteobacteria	Aeromonadales	Aeromonadaceae	Aeromonas	jandaei	0	0.1908146767075	0	0
Bacteria	Proteobacteria	Gammaproteobacteria	Aeromonadales	Aeromonadaceae	Aeromonas	veronii	0	0.0371433149316126	0	0
Bacteria	Proteobacteria	Gammaproteobacteria	Aeromonadales|Alteromonadales	Aeromonadales|Alteromonadales	Aeromonadales|Alteromonadales	Aeromonadales|Alteromonadales	0	0.244708898372977	0	0
Bacteria	Proteobacteria	Gammaproteobacteria	Alteromonadales	[Chromatiaceae]	[Chromatiaceae]	[Chromatiaceae]	0	0	0.186141577093636	0
Bacteria	Proteobacteria	Gammaproteobacteria	Alteromonadales	[Chromatiaceae]	Alishewanella	Alishewanella	0.036193659178943	0	0	0
Bacteria	Proteobacteria	Gammaproteobacteria	Alteromonadales	[Chromatiaceae]	Rheinheimera	Rheinheimera	0.0115511678230669	0	0	0
Bacteria	Proteobacteria	Gammaproteobacteria	Alteromonadales	Psychromonadaceae	Psychromonas	Psychromonas	0	0	0.00821212840118985	0
Bacteria	Proteobacteria	Gammaproteobacteria	Alteromonadales	Shewanellaceae	Shewanella	Shewanella	0	0	0	0.0383156442775585
Bacteria	Proteobacteria	Gammaproteobacteria	Enterobacteriales	Enterobacteriaceae	Enterobacter	asburiae	0	0	0	0.00875786154915623
Bacteria	Proteobacteria	Gammaproteobacteria	Enterobacteriales	Enterobacteriaceae	Enterobacter	cloacae	0	0	0	0.0262735846474687
Bacteria	Proteobacteria	Gammaproteobacteria	Enterobacteriales	Enterobacteriaceae	Enterobacter	hormaechei	0	0.0291320117110687	0	0
Bacteria	Proteobacteria	Gammaproteobacteria	Enterobacteriales	Enterobacteriaceae	Enterobacter	kobei	0.0331133477594585	0	0	0
Bacteria	Proteobacteria	Gammaproteobacteria	Enterobacteriales	Enterobacteriaceae	Enterobacteriaceae	Enterobacteriaceae	0.172497439491133	0.205380682563034	0.841286931766338	0.141220517480144
Bacteria	Proteobacteria	Gammaproteobacteria	Enterobacteriales	Enterobacteriaceae	Enterobacteriaceae|Enterobacter	Enterobacteriaceae|Enterobacter	0.0854786418906952	0.449361280643235	0	0
Bacteria	Proteobacteria	Gammaproteobacteria	Enterobacteriales	Enterobacteriaceae	Enterobacteriaceae|Enterobacter|Pantoea	Enterobacteriaceae|Enterobacter|Pantoea	0	0.532387514019781	0.35494643867365	0
Bacteria	Proteobacteria	Gammaproteobacteria	Enterobacteriales	Enterobacteriaceae	Enterobacteriaceae|Kluyvera	Enterobacteriaceae|Kluyvera	0.0631463840994324	0	0	0
Bacteria	Proteobacteria	Gammaproteobacteria	Enterobacteriales	Enterobacteriaceae	Erwinia	Erwinia	0	0	0	0.295577827284023
Bacteria	Proteobacteria	Gammaproteobacteria	Enterobacteriales	Enterobacteriaceae	Klebsiella	Klebsiella	0	0	0.114057338905415	0
Bacteria	Proteobacteria	Gammaproteobacteria	Enterobacteriales	Enterobacteriaceae	Klebsiella	oxytoca	0.0215621799363916	0.0211207084905248	0	0.00602102981504491
Bacteria	Proteobacteria	Gammaproteobacteria	Enterobacteriales	Enterobacteriaceae	Salmonella	Salmonella	0.0562156834055923	0	0	0
Bacteria	Proteobacteria	Gammaproteobacteria	Enterobacteriales	Enterobacteriaceae	Trabulsiella	farmeri	0	0	0.0492727704071391	0
Bacteria	Proteobacteria	Gammaproteobacteria	Enterobacteriales	Enterobacteriaceae	Trabulsiella	Trabulsiella	0	0	0.0328485136047594	0
Bacteria	Proteobacteria	Gammaproteobacteria	Oceanospirillales	Oceanospirillaceae	Marinomonas	Marinomonas	0	0.0327735131749523	0.0182491742248663	0
Bacteria	Proteobacteria	Gammaproteobacteria	Pasteurellales	Pasteurellaceae	Actinobacillus|Haemophilus	Actinobacillus|Haemophilus	0.16402658308755	0	0	0
Bacteria	Proteobacteria	Gammaproteobacteria	Pasteurellales	Pasteurellaceae	Aggregatibacter	segnis	0	0.0152943061483111	0	0
Bacteria	Proteobacteria	Gammaproteobacteria	Pasteurellales	Pasteurellaceae	Haemophilus	parainfluenzae	0.00693070069384015	0	0.290161870175375	0.00218946538728906
Bacteria	Proteobacteria	Gammaproteobacteria	Pasteurellales	Pasteurellaceae	Pasteurellaceae|Haemophilus	Pasteurellaceae|Haemophilus	0	0.180618472608626	0.177929448692447	0
Bacteria	Proteobacteria	Gammaproteobacteria	Pseudomonadales	Moraxellaceae	Acinetobacter	Acinetobacter	0.837074628244916	4.24526240659549	2.88701936237385	61.2962729825445
Bacteria	Proteobacteria	Gammaproteobacteria	Pseudomonadales	Moraxellaceae	Acinetobacter	Acinetobacter|johnsonii	0	0.37725955165834	0	0.141220517480144
Bacteria	Proteobacteria	Gammaproteobacteria	Pseudomonadales	Moraxellaceae	Acinetobacter	Acinetobacter|lwoffii	0.139384091731674	0	0	0
Bacteria	Proteobacteria	Gammaproteobacteria	Pseudomonadales	Moraxellaceae	Acinetobacter	Acinetobacter|schindleri	0	0.956986584708607	0	0
Bacteria	Proteobacteria	Gammaproteobacteria	Pseudomonadales	Moraxellaceae	Acinetobacter	guillouiae	0.0562156834055923	0	1.63695092797051	0
Bacteria	Proteobacteria	Gammaproteobacteria	Pseudomonadales	Moraxellaceae	Acinetobacter	johnsonii	2.88471164434724	7.43303278807918	5.23933791995912	6.22300799702233
Bacteria	Proteobacteria	Gammaproteobacteria	Pseudomonadales	Moraxellaceae	Acinetobacter	lwoffii	0.0939494982942776	0	0	0
Bacteria	Proteobacteria	Gammaproteobacteria	Pseudomonadales	Moraxellaceae	Acinetobacter	rhizosphaerae	0.0308031141948451	0.0764715307415554	0.276474989506725	0.195957152162371
Bacteria	Proteobacteria	Gammaproteobacteria	Pseudomonadales	Moraxellaceae	Acinetobacter	venetianus	0	0	0	0.0344840798498027
Bacteria	Proteobacteria	Gammaproteobacteria	Pseudomonadales	Moraxellaceae	Enhydrobacter	Enhydrobacter	30.6383175339027	15.7567768342243	0.438892640108035	6.54704887434111
Bacteria	Proteobacteria	Gammaproteobacteria	Pseudomonadales	Moraxellaceae	Moraxella	Moraxella	0.0115511678230669	0	0	0
Bacteria	Proteobacteria	Gammaproteobacteria	Pseudomonadales	Moraxellaceae	Moraxellaceae	Moraxellaceae	0	0	0.0136868806686497	0
Bacteria	Proteobacteria	Gammaproteobacteria	Pseudomonadales	Moraxellaceae	Psychrobacter	Psychrobacter	0.567547379040021	0	0	0
Bacteria	Proteobacteria	Gammaproteobacteria	Pseudomonadales	Pseudomonadaceae	Pseudomonadaceae	Pseudomonadaceae	0	0	0.186141577093636	0.0711576250868944
Bacteria	Proteobacteria	Gammaproteobacteria	Pseudomonadales	Pseudomonadaceae	Pseudomonas	alcaligenes	0	0.212663685490802	0	0
Bacteria	Proteobacteria	Gammaproteobacteria	Pseudomonadales	Pseudomonadaceae	Pseudomonas	citronellolis|nitroreducens	0	0	0.0456229355621658	0
Bacteria	Proteobacteria	Gammaproteobacteria	Pseudomonadales	Pseudomonadaceae	Pseudomonas	mendocina	0	0	0.113144880194171	0
Bacteria	Proteobacteria	Gammaproteobacteria	Pseudomonadales	Pseudomonadaceae	Pseudomonas	Pseudomonas	1.22596394495483	0.504712102894265	1.01374162819132	0.607029278625892
Bacteria	Proteobacteria	Gammaproteobacteria	Pseudomonadales	Pseudomonadaceae	Pseudomonas	stutzeri	0	0	0.164242568023797	0
Bacteria	Proteobacteria	Gammaproteobacteria	Pseudomonadales	Pseudomonadaceae	Pseudomonas	umsongensis	0	0	0.0054747522674599	0
Bacteria	Proteobacteria	Gammaproteobacteria	Pseudomonadales	Pseudomonadaceae	Pseudomonas	veronii	0.0777778633419839	0	0.0164242568023797	0
Bacteria	Proteobacteria	Gammaproteobacteria	Pseudomonadales	Pseudomonadaceae	Pseudomonas	viridiflava	0.0400440484532986	0	0	0
Bacteria	Proteobacteria	Gammaproteobacteria	Vibrionales	Vibrionaceae	Vibrio	rumoiensis	0.0146314792425514	0	0	0
Bacteria	Proteobacteria	Gammaproteobacteria	Xanthomonadales	Sinobacteraceae	Nevskia	Nevskia	0	0	0.0501852291183824	0
Bacteria	Proteobacteria	Gammaproteobacteria	Xanthomonadales	Xanthomonadaceae	Stenotrophomonas	acidaminiphila	0	0	0.054747522674599	0
Bacteria	Proteobacteria	Gammaproteobacteria	Xanthomonadales	Xanthomonadaceae	Stenotrophomonas	geniculata	0	4.197922887565	0	0
Bacteria	Proteobacteria	Gammaproteobacteria	Xanthomonadales	Xanthomonadaceae	Stenotrophomonas	Stenotrophomonas	0.05467552769585	0	0	0
Bacteria	Proteobacteria	Gammaproteobacteria	Xanthomonadales	Xanthomonadaceae	Xanthomonadaceae	Xanthomonadaceae	0.0492849827117522	0.0240339096616317	0.0948957059693049	0.0333893471561581
Bacteria	Proteobacteria	Gammaproteobacteria	Xanthomonadales	Xanthomonadaceae	Xanthomonadaceae|Stenotrophomonas	Xanthomonadaceae|Stenotrophomonas	0	3.76968231541229	0.0638721097870321	0
Bacteria	Proteobacteria	Gammaproteobacteria	Xanthomonadales	Xanthomonadaceae	Xanthomonas	campestris	0.00616062283896902	0.0240339096616317	0	0
Bacteria	Spirochaetes	Spirochaetes	Spirochaetales	Spirochaetaceae	Treponema	Treponema	0.0800880969065973	0	0	0
Bacteria	Synergistetes	Synergistia	Synergistales	Dethiosulfovibrionaceae	TG5	TG5	0	0	0.052010146540869	0
Bacteria	TM7	TM7-3	EW055	EW055	EW055	EW055	0	0	0	0.055831367375871
Bacteria	TM7	TM7-3	TM7-3	TM7-3	TM7-3	TM7-3	0.0754676297773705	0	0	0
